# Supplementary material for: Geological Hydrogen Storage: Geochemical Reactivity of Hydrogen with Sandstone Reservoirs
Source: ACS Energy Lett. 2022 Jun 3;7(7):2203–10. doi: 10.1021/acsenergylett.2c01024 (PMC9274762; doi:10.1021/acsenergylett.2c01024)
Supplement: Supplementary file 2 — nz2c01024_si_002.xlsx [file nz2c01024_si_002.xlsx]

## Sheet: Sheet1
Exp No.	Rock Type	Temperature (K)	Pressure (psi)	Salinity (ppt)	Particle diameter (mm)	Water/brine amount(gr)	Rock amount(gr)	Container Type	Gas Type	Run Time	Concentration of elements after finishing the experiments (ppm)	Ag	Al	Ba	Ca	Cd	Ce	Co	Cr	Cu	Fe	Hg	K	Mg	Mn	Na	Ni	P	Pb	S	Si	Sr	Ti	Zn	Zr
1	Sand NO 1	353.15	3000	35	<0.355	50	15	Glass in Stainless Steel Vessel	H2	2 Weeks		-8.09e-05	0.167	0.67	113	0.000225	-0.00275	-8.08e-06	8e-05	0.00675	0.042	-0.173	39.9	0.144	0.00571	13800	0.00477	0.213	0.0071	4.77	113	0.348	0.00082	0.00392	0.000261
2	Sand NO 1	353.15	3000	35	<0.355	50	15	Glass in Stainless Steel Vessel	N2	2 Weeks		2.59e-05	0.0989	0.585	111	9.68e-05	-0.00486	-1.83e-05	0.00161	0.00379	0.0277	-0.177	43.1	0.0905	0.00165	13400	0.00308	0.214	-0.00307	6.62	104	0.342	-1.62e-06	0.000431	0.000211
3	Sand NO 1	353.15	3000	100	<0.355	50	15	Glass in Stainless Steel Vessel	H2	2 Weeks		0.000533	0.0353	0.969	106	-1.58e-05	0.000627	-0.00225	0.00315	0.00662	0.0871	-0.173	155	0.088	0.00324	39300	0.015	0.555	0.0158	11.6	128	0.37	-0.000163	0.00277	0.000134
4	Sand NO 1	353.15	3000	100	<0.355	50	15	Glass in Stainless Steel Vessel	N2	2 Weeks		0.00629	0.066	0.998	106	0.00106	-0.0136	0.125	0.00296	0.282	0.084	-0.149	153	1.3	-0.0816	39000	0.0164	0.534	0.0171	12.4	118	0.371	-9.71e-05	0.0677	-4.79e-05
5	Sand NO 1	353.15	Ambient	35	<0.355	50	15	Centrifuge Tube	Ambient	2 Weeks		0.000628	0.158	0.885	97.8	0.00129	-0.00511	-0.000266	-0.000296	0.00622	0.0948	-0.189	53.3	26	0.0128	13800	0.00312	0.303	0.00656	9.17	9.28	0.433	-0.000282	0.000115	0.00033
6	Sand NO 1	353.15	Ambient	100	<0.355	50	15	Centrifuge Tube	Ambient	2 Weeks		0.00208	0.167	1.07	74.1	0.00234	0.000886	0.000306	0.00302	0.00384	0.107	-0.179	78.7	20	0.0118	39300	0.00443	0.336	0.00513	12.9	6.06	0.381	5.1e-05	0.00452	0.000446
7	Sand NO 1	323.15	Ambient	35	2.36-4	50	5	Centrifuge Tube	Ambient	2 Weeks		-0.000415	0.0927	0.2	21.4	0.000137	-0.0115	0.000443	0.000583	0.00037	0.0465	0.0977	11.4	5.36	0.00123	13900	0.00192	0.0591	0.00384	1.62	1.77	0.0449	-0.00021	0.0033	-0.00021
8	Sand NO 1	323.15	Ambient	35	2.36-4	50	10	Centrifuge Tube	Ambient	2 Weeks		-0.000494	0.0779	0.34	34.3	9.17e-05	-0.0116	-0.000137	0.000324	0.0011	0.0568	-0.0267	15.9	8.9	0.00362	14200	0.0022	0.0791	0.00313	1.99	2.04	0.0865	-0.000222	0.00151	-0.000447
9	Sand NO 1	323.15	Ambient	35	2.36-4	50	15	Centrifuge Tube	Ambient	2 Weeks		-0.000584	0.0578	0.529	49.2	0.000173	-0.0118	-0.000719	0.00066	0.00266	0.0683	-0.0304	22	13.3	0.00748	13400	0.00311	0.0768	0.0009	2.26	2.59	0.124	-0.000215	0.00268	-0.000457
10	Sand NO 1	323.15	Ambient	35	2.36-4	50	20	Centrifuge Tube	Ambient	2 Weeks		-0.000386	0.0523	0.69	64	0.000227	-0.0113	0.000436	0.000805	0.00176	0.0771	-0.0373	26.1	17.7	0.012	13800	0.00352	0.0715	0.00298	2.73	2.95	0.166	-0.000215	0.00118	-0.000413
11	Sand NO 1	323.15	Ambient	35	2.36-4	50	30	Centrifuge Tube	Ambient	2 Weeks		-0.000247	0.0461	1.06	95.5	0.000263	-0.0107	4.01e-05	0.000703	0.00264	0.0911	-0.0395	35.7	27.5	0.0323	13500	0.00477	0.0641	0.00327	3.6	3.59	0.25	-0.000207	0.00123	-0.000437
12	Sand NO 1	323.15	Ambient	35	2.36-4	50	15	Centrifuge Tube	Ambient	2 Weeks		-0.000408	0.0599	0.524	48.8	0.000133	-0.0112	-7.51e-05	0.000787	0.00167	0.0683	-0.0419	21.6	13	0.00554	13800	0.00313	0.0732	0.0031	2.32	2.66	0.122	-0.000194	0.00104	-0.000514
13	Sand NO 1	323.15	Ambient	0	2.36-4	50	15	Centrifuge Tube	Ambient	2 Weeks		-0.000708	0.059	0.0259	11.5	-3.52e-06	-0.0119	-0.000578	0.000454	0.000493	0.0133	-0.0475	2.76	3.6	0.000958	5.2	0.000966	0.0483	-0.00174	0.721	4.53	0.0259	-0.000176	0.00117	-0.000545
14	Sand NO 1	323.15	Ambient	0	2.36-4	50	15	Centrifuge Tube	Ambient	2 Weeks		-0.000455	0.0613	0.0265	11.7	4.65e-05	-0.0119	0.000384	0.000601	-0.000146	0.0132	-0.0483	2.64	3.65	0.00121	2.46	0.000623	0.0505	-0.00121	0.736	4.33	0.0272	-0.000145	0.00118	-0.000499
15	Sand NO 1	323.15	Ambient	0	2.36-4	50	15	Centrifuge Tube	Ambient	2 Weeks		-0.000531	0.0614	0.0264	11.5	9.54e-05	-0.0123	0.000622	0.000603	-4e-05	0.0132	-0.048	2.6	3.71	0.00142	2.34	0.000444	0.048	-0.00124	0.71	4.15	0.0279	-0.000164	0.00113	-0.000468
16	Sand NO 1	323.15	Ambient	35	2.36-4	50	15	Centrifuge Tube	Ambient	2 Weeks		-0.0003	0.0598	0.464	47.1	0.000132	-0.012	-0.000248	0.000794	0.00137	0.0655	-0.043	22.4	12.3	0.00604	13800	0.00277	0.0827	0.00211	2.38	3.16	0.122	-0.00021	0.00111	-0.00048
17	Sand NO 1	323.15	Ambient	35	2-2.36	50	15	Centrifuge Tube	Ambient	2 Weeks		-0.000444	0.0601	0.506	47.8	8.94e-05	-0.0116	-0.000475	0.000617	0.00141	0.0652	-0.0443	21	12.3	0.00573	13900	0.00338	0.0786	0.000182	2.32	2.73	0.119	-0.000223	0.000954	-0.000445
18	Sand NO 1	323.15	Ambient	35	2-2.36	50	15	Centrifuge Tube	Ambient	2 Weeks		-0.000318	0.0575	0.488	47.4	0.000137	-0.012	0.000518	0.000976	0.00131	0.0655	-0.0466	20.4	12.3	0.00554	13800	0.00315	0.0773	0.00312	2.38	2.56	0.121	-0.000198	0.000842	-0.000372
19	Sand NO 1	323.15	Ambient	35	1.4-2	50	15	Centrifuge Tube	Ambient	2 Weeks		-0.00039	0.0463	0.542	55.8	0.000239	-0.0115	-0.000342	0.00115	0.0222	0.062	-0.0447	22.1	14.2	0.131	13700	0.00397	0.0455	0.00164	2.43	3.04	0.123	-0.000217	0.0013	-0.000459
20	Sand NO 1	323.15	Ambient	35	1.4-2	50	15	Centrifuge Tube	Ambient	2 Weeks		-0.000371	0.0562	0.513	48.5	0.000192	-0.0121	-0.000129	0.000457	0.00179	0.0614	-0.0455	21.1	12.4	0.00667	13500	0.00253	0.0765	0.00201	2.34	2.75	0.124	-0.000204	0.000886	-0.000392
21	Sand NO 1	323.15	Ambient	35	1-1.4	50	15	Centrifuge Tube	Ambient	2 Weeks		-0.000299	0.0465	0.529	53.4	0.00024	-0.0111	0.000213	0.000502	0.00735	0.0654	-0.0453	55.5	13.5	0.104	13400	0.00267	0.0485	0.000622	2.38	3.23	0.123	-0.000211	0.000859	-0.00054
22	Sand NO 1	323.15	Ambient	35	1-1.4	50	15	Centrifuge Tube	Ambient	2 Weeks		-0.000347	0.0542	0.5	48.2	0.000288	-0.0117	7.39e-06	0.000735	0.00112	0.0614	-0.0453	27.1	12.3	0.00925	13400	0.00149	0.084	0.00197	2.37	2.87	0.123	-0.000199	0.000756	-0.00032
23	Sand NO 1	323.15	Ambient	35	0.355-1	50	5	Centrifuge Tube	Ambient	2 Weeks		-0.000629	0.131	0.142	18.1	6.1e-05	-0.0119	4.77e-05	5.75e-06	0.000996	0.0372	-0.046	9.12	3.97	0.0023	13200	0.001	0.0668	-0.000308	1.64	1.84	0.0455	-0.000215	0.000808	-0.00048
24	Sand NO 1	323.15	Ambient	35	0.355-1	50	10	Centrifuge Tube	Ambient	2 Weeks		-0.000374	0.0848	0.281	29.8	0.000138	-0.012	0.00077	0.00123	0.00146	0.0468	-0.047	15.8	6.95	0.00751	13500	0.00157	0.0892	4.97e-05	1.91	2.43	0.0858	-0.00022	0.000912	-0.00051
25	Sand NO 1	323.15	Ambient	35	0.355-1	50	15	Centrifuge Tube	Ambient	2 Weeks		-0.00013	0.0668	0.416	42.7	8.39e-05	-0.0118	0.00067	0.000894	0.00178	0.0559	-0.0466	23.3	10.4	0.0178	13400	0.00224	0.0939	-0.000542	2.42	3.09	0.129	-0.00022	0.000994	-0.000554
26	Sand NO 1	323.15	Ambient	35	0.355-1	50	20	Centrifuge Tube	Ambient	2 Weeks		-0.000252	0.0435	0.594	61.6	0.000179	-0.0115	0.00223	0.000902	0.00645	0.0679	-0.0472	26.3	15.7	0.183	13500	0.00231	0.0722	0.00259	2.87	3.77	0.167	-0.000242	0.000956	-0.000496
27	Sand NO 1	323.15	Ambient	35	0.355-1	50	30	Centrifuge Tube	Ambient	2 Weeks		0.0012	0.0398	0.928	90.8	0.000256	-0.0113	0.00544	0.000917	0.00585	0.0787	-0.0453	36.6	23.9	0.418	13100	0.00286	0.0474	0.00322	3.8	4.63	0.257	-0.000192	0.00168	-0.000513
28	Sand NO 1	323.15	Ambient	0	0.355-1	50	15	Centrifuge Tube	Ambient	2 Weeks		-0.000495	0.0624	0.0254	10.7	3.83e-05	-0.0118	3.26e-05	0.000618	0.00104	0.0114	-0.0489	3.14	3.13	0.00266	3.89	0.000617	0.0633	-0.00114	0.857	5.42	0.0288	-0.000183	0.000951	-0.000597
29	Sand NO 1	323.15	Ambient	0	0.355-1	50	15	Centrifuge Tube	Ambient	2 Weeks		-0.000402	0.0744	0.027	11	-5e-05	-0.0122	0.000264	2.53e-05	0.00103	0.0122	-0.0499	3.36	3.22	0.00279	2.92	0.000385	0.0603	-0.000175	0.874	5.39	0.0313	-0.000187	0.00104	-0.000542
30	Sand NO 1	323.15	Ambient	0	0.355-1	50	15	Centrifuge Tube	Ambient	2 Weeks		-0.000417	0.0733	0.0316	11	0.000105	-0.012	0.00131	0.000524	0.00201	0.0121	-0.0497	4.77	3.3	0.0033	2.47	0.00134	0.0616	-0.00022	0.88	5.36	0.0318	-0.000184	0.000866	-0.000664
31	Sand NO 1	323.15	Ambient	35	0.355-1	50	15	Centrifuge Tube	Ambient	2 Weeks		0.0023	0.0623	0.421	42.8	1.17e-05	-0.0121	0.000808	0.000845	0.00191	0.0565	-0.0477	23.7	10.4	0.0165	13500	0.00192	0.0921	2.4e-05	2.36	3.28	0.128	-0.00024	0.0015	-0.000421
32	Sand NO 1	323.15	Ambient	35	<0.355	50	5	Centrifuge Tube	Ambient	2 Weeks		-0.000439	0.0723	0.261	22.9	7.2e-05	-0.0115	-8.68e-05	0.000919	0.000547	0.0424	-0.0471	18.3	5.13	0.00546	13600	0.00144	0.0639	0.00155	1.86	4.37	0.0617	-0.000182	0.000624	-0.000515
33	Sand NO 1	323.15	Ambient	35	<0.355	50	10	Centrifuge Tube	Ambient	2 Weeks		0.000102	0.0474	0.549	45.4	0.000226	-0.012	0.00539	0.00224	0.00682	0.0606	-0.0453	32.7	11.4	0.105	14000	0.0023	0.0507	-0.0006	2.7	6.05	0.123	-0.000211	0.000294	-0.00041
34	Sand NO 1	323.15	Ambient	35	<0.355	50	15	Centrifuge Tube	Ambient	2 Weeks		0.000396	0.0435	0.776	60.5	0.000253	-0.0117	0.0095	0.00226	0.00798	0.0716	-0.0462	52.4	16.5	0.234	13800	0.00179	0.0428	0.000989	3.25	6.41	0.171	-0.000169	0.00106	-0.000418
35	Sand NO 1	323.15	Ambient	35	<0.355	50	20	Centrifuge Tube	Ambient	2 Weeks		0.000559	0.0387	1.03	77	0.000159	-0.0113	0.0146	0.00262	0.00792	0.0784	-0.0454	54.2	21.9	0.36	13500	0.00278	0.0419	0.00161	4.27	7.84	0.232	-0.000182	0.00115	-0.000473
36	Sand NO 1	323.15	Ambient	35	<0.355	50	30	Centrifuge Tube	Ambient	2 Weeks		0.0013	0.042	1.16	95.8	0.000219	-0.0115	0.0206	0.00311	0.0097	0.0875	-0.0453	68.9	29	0.564	13500	0.00347	0.0281	-0.00247	4.93	8.03	0.304	-0.000152	0.00137	-0.000203
37	Sand NO 1	323.15	Ambient	35	<0.355	50	15	Centrifuge Tube	Ambient	2 Weeks		-6.24e-05	0.0465	0.751	59.4	0.000223	-0.0111	0.00902	0.0027	0.00536	0.0701	-0.0471	42	15.9	0.233	13300	0.00164	0.0446	0.00117	3.07	6.68	0.167	-0.000162	0.00112	-0.000437
38	Sand NO 1	323.15	Ambient	0	<0.355	50	15	Centrifuge Tube	Ambient	2 Weeks		-0.000671	0.0546	0.054	19.5	-9.3e-05	-0.012	0.00483	0.00134	0.00845	0.0219	-0.0499	7.72	6.04	0.0243	7.72	0.000916	0.0237	0.000502	1.63	12.9	0.0556	-8.95e-05	0.000869	-0.000466
39	Sand NO 1	323.15	Ambient	0	<0.355	50	15	Centrifuge Tube	Ambient	2 Weeks		-0.000431	0.0621	0.0429	16.3	-4.76e-05	-0.012	0.00178	0.00216	0.00477	0.0187	-0.0521	7.44	4.88	0.0145	8.82	0.000226	0.0261	-0.00308	1.6	12.5	0.0457	-0.000108	0.000917	-0.000456
40	Sand NO 1	323.15	Ambient	0	<0.355	50	15	Centrifuge Tube	Ambient	2 Weeks		-0.00059	0.0523	0.055	21.5	-7.61e-05	-0.0121	0.00771	0.00149	0.00756	0.0232	-0.0487	7.69	6.27	0.0504	6.69	8.42e-05	0.0269	-0.00175	1.68	11.7	0.0535	-9.37e-05	0.00119	-0.000581
41	Sand NO 1	323.15	Ambient	35	<0.355	50	15	Centrifuge Tube	Ambient	2 Weeks		5.94e-05	0.0481	0.689	52.2	0.000195	-0.0113	0.00288	0.00233	0.00173	0.0673	-0.0468	43	14.3	0.0451	13300	0.00277	0.0606	0.00138	3.06	6.37	0.165	-0.000193	0.000778	-0.000475
42	Sand NO 1	323.15	150	35	1.4-2	100	30	Stainless-Steel	H2	2 Weeks		-0.000353	0.0368	0.67	111	0.000537	-0.0118	0.0347	0.01	0.0464	2.56	-0.0479	19.9	19	2.1	13600	0.974	0.0104	0.00246	3.11	3.21	0.138	-0.000204	0.0424	0.000117
43	Sand NO 1	323.15	150	35	2.36-4	100	30	Stainless-Steel	H2	2 Weeks		-0.000261	0.0366	0.665	135	0.000289	-0.0112	0.0201	0.000509	0.00403	0.121	-0.0461	19.3	23.8	2.61	13600	0.611	0.0151	0.00464	3.32	3.28	0.141	-0.000223	0.0523	0.00128
44	Sand NO 1	323.15	Ambient	0	2.36-4	277	30	Stainless-Steel	H2	2 Weeks		-0.000627	0.103	0.0118	6.2	-4.3e-05	-0.0113	0.000736	0.000692	0.000217	0.0112	-0.0497	1.28	1.7	0.00151	5.44	0.0013	0.0286	-0.00119	0.277	2.31	0.0136	-0.000152	0.00128	-0.000398
45	Sand NO 1	323.15	150	35	1-1.4	100	30	Glass in Stainless Steel Vessel	H2	2 Weeks		-0.000532	0.0863	0.656	62.7	0.000196	-0.00317	0.00551	0.003	0.00219	0.0423	0.0322	57.1	14.6	0.944	13800	0.00562	-10	-0.00256	1.65	4.5	0.118	1.05e-05	0.00797	0.000482
46	Sand NO 1	323.15	150	35	<0.355	100	30	Glass in Stainless Steel Vessel	H2	2 Weeks		8.07e-05	0.0688	0.879	76.4	0.000214	0.000349	0.0254	0.000844	0.00085	0.0711	0.0096	37	16.7	1.05	13400	0.00357	-10	-0.00369	2.44	11.3	0.171	4.45e-06	0.682	0.000529
47	Sand NO 1	323.15	150	35	<0.355	100	30	Stainless-Steel	H2	2 Weeks		-0.000597	0.1	0.76	58.4	0.00012	-0.00383	0.00194	-0.000579	0.00435	0.0839	0.0071	38.5	15.1	0.338	13300	0.00787	-10	-0.000611	3.65	5.8	0.172	2.46e-06	0.00139	0.000218
48	Sand NO 1	323.15	150	35	<0.355	100	30	Glass in Stainless Steel Vessel	H2	2 Weeks		0.000117	0.0746	0.753	57.8	-6.03e-05	-0.00311	0.00402	-0.000324	0.000145	0.16	0.00476	35	14.4	0.538	12900	0.00163	-10	-0.000482	2.35	10.9	0.164	3.62e-06	0.00504	0.00064
49	Sand NO 1	323.15	150	35	<0.355	50	15	Glass in Stainless Steel Vessel	H2	2 Weeks		-0.000348	0.0271	0.793	56.4	0.000285	-0.0436	-0.00558	0.000406	0.0018	0.00254	0.0872	37.4	14.8	0.448	14400	0.00487	0.136	0.00624	3.03	10.8	0.165	-0.000174	0.00413	-0.000372
50	Sand NO 1	323.15	150	35	<0.355	50	10	Glass in Stainless Steel Vessel	H2	2 Weeks		-0.000442	0.045	0.563	42.9	-1.41e-05	-0.0462	-0.00449	0.000462	0.00186	0.00276	0.0744	26	10.1	0.315	14200	0.00267	0.114	0.00402	2.32	11.5	0.116	-0.000164	0.00483	-0.000377
51	Sand NO 1	323.15	1500	35	<0.355	50	15	Glass in Stainless Steel Vessel	H2	2 Weeks		-0.000371	0.0356	0.832	59.4	0.000288	-0.0444	-0.00464	0.000873	0.00163	0.00284	0.0892	36	14.8	0.421	14000	0.0029	0.141	0.00543	2.97	12.5	0.174	-0.00011	0.00486	-0.000407
52	Sand NO 1	323.15	1500	35	<0.355	50	15	Glass in Stainless Steel Vessel	N2	2 Weeks		-0.000501	0.0246	0.687	51.6	0.000232	-0.0462	-0.00577	0.00776	0.00798	0.0349	0.0864	45.9	14.8	0.534	14500	0.0349	0.571	0.00798	4.32	12.1	0.156	-3.18e-05	0.0051	-0.00046
53	Sand NO 1	323.15	1750	35	<0.355	50	15	Glass in Stainless Steel Vessel	H2	2 Weeks		-0.000238	0.0251	0.812	52.9	0.000201	-0.0421	-0.00509	0.000657	0.00156	0.00709	0.0649	35.7	11.4	0.187	14300	0.00758	0.139	0.000488	2.83	9.88	0.164	-0.000147	0.00404	-0.000504
54	Sand NO 1	323.15	1000	35	<0.355	50	15	Glass in Stainless Steel Vessel	H2	2 Weeks		-0.00023	0.0222	0.738	51.4	0.000257	-0.0431	-0.00517	0.00116	0.00143	0.00288	0.0628	31.9	12.7	0.354	13500	0.00266	0.117	0.00202	2.49	11	0.157	-0.000139	0.00192	-0.00039
55	Sand NO 1	323.15	1000	35	<0.355	50	15	Glass in Stainless Steel Vessel	N2	2 Weeks		-0.000329	0.0305	0.635	47.7	0.000499	-0.053	-0.00726	0.00219	0.00051	-0.00407	-0.945	35.4	13.3	0.172	13800	0.0035	0.122	-0.00023	2.94	6.43	0.157	-0.000186	0.0104	-0.000532
56	Sand NO 1	323.15	3000	35	<0.355	50	15	Glass in Stainless Steel Vessel	N2	2 Weeks		-0.000471	0.0292	0.655	48.5	0.000309	-0.048	-0.0064	0.00105	0.00118	0.00261	0.121	34.3	12.7	0.111	13400	0.00265	0.112	-0.000481	2.42	12	0.153	-0.000135	0.00264	-0.000493
57	Sand NO 1	323.15	3000	35	<0.355	50	15	Glass in Stainless Steel Vessel	H2	2 Weeks		-3.02e-05	0.0174	0.541	53.7	-0.000109	-0.00116	0.00233	0.00101	0.00668	0.0674	-0.0312	25.6	9.74	0.242	14100	0.00304	0.104	0.00565	2.58	3.28	0.155	-0.000144	0.0145	6.5e-05
58	Sand NO 2	353.15	3000	35	<0.355	50	15	Glass in Stainless Steel Vessel	H2	2 Weeks		0.000232	0.0355	0.879	75.5	0.00846	-0.00362	1.62	0.00308	3.49	0.0881	-0.173	47.4	16.3	1.88	13800	0.0199	0.226	0.00479	14.6	48	0.351	0.000151	0.819	0.000289
59	Sand NO 2	353.15	3000	35	<0.355	50	15	Glass in Stainless Steel Vessel	N2	2 Weeks		0.019	0.115	1.14	67	0.0105	-0.00332	2.03	0.00381	4.36	0.106	-0.173	46.6	20.3	2.36	13400	0.0242	0.213	0.00638	16.6	30	0.344	0.000235	1.02	0.000323
60	Sand NO 2	353.15	3000	100	<0.355	50	15	Glass in Stainless Steel Vessel	H2	2 Weeks		0.000434	0.0434	0.69	82.7	0.000971	-0.00203	-0.00115	0.00098	0.0328	0.076	-0.179	89.9	0.056	0.00113	37700	0.00676	0.776	0.0106	9.65	136	0.263	-0.00021	0.00374	0.000221
61	Sand NO 2	353.15	3000	100	<0.355	50	15	Glass in Stainless Steel Vessel	N2	2 Weeks		0.000462	0.0279	0.652	81	0.00136	-0.00199	-0.00214	0.00152	0.0328	0.0715	-1.13	92.9	0.0559	-0.36	37700	0.00763	0.778	0.00883	10.2	131	0.271	-0.000374	0.0156	0.000208
62	Sand NO 2	353.15	Ambient	35	<0.355	50	15	Centrifuge Tube	Ambient	2 Weeks		0.0489	0.0727	1.65	96.6	0.0303	-0.00268	4.03	0.00267	19.9	0.0953	-0.176	80.3	30.5	3.96	14200	0.0577	0.419	0.0801	32.6	28.2	0.535	-0.000184	5.65	0.00029
63	Sand NO 2	353.15	Ambient	100	<0.355	50	15	Centrifuge Tube	Ambient	2 Weeks		0.047	0.0941	1.39	63.6	0.0118	-0.000484	2.35	0.00333	13.4	0.0955	-0.178	89.2	19.7	2.59	39500	0.0305	0.326	0.254	20.5	17.8	0.403	-0.000255	2.99	0.000294
64	Sand NO 2	323.15	Ambient	35	2.36-4	50	5	Centrifuge Tube	Ambient	2 Weeks		-0.000511	0.141	0.165	10.4	-1.28e-05	-0.0115	0.00923	0.000573	0.00789	0.0308	-0.0461	6.92	3.4	0.111	13100	0.00254	-0.000641	0.00191	1.51	0.565	0.0637	-0.0002	0.00835	-0.000527
65	Sand NO 2	323.15	Ambient	35	2.36-4	50	15	Centrifuge Tube	Ambient	2 Weeks		-0.000412	0.675	0.46	27.7	0.000503	-0.00953	0.0177	0.00113	0.0159	0.0502	-0.0502	14	9.25	0.366	13100	0.00805	0.00382	0.00144	2.16	1.65	0.16	-0.000217	0.0202	-0.000557
66	Sand NO 2	323.15	Ambient	35	2.36-4	50	30	Centrifuge Tube	Ambient	2 Weeks		-0.000279	1.67	1.03	67.3	0.001	-0.00693	0.0605	0.000166	0.0432	0.0739	-0.0467	25.3	22.4	0.981	13800	0.0118	0.00542	0.00798	3.52	3.13	0.377	-0.000207	0.0428	-0.000509
67	Sand NO 2	323.15	Ambient	35	2.36-4	50	15	Centrifuge Tube	Ambient	2 Weeks		-0.000326	0.615	0.493	31.2	0.000421	-0.0089	0.0268	0.000452	0.0185	0.0492	-0.0492	16.1	10.3	0.459	13600	0.0067	0.00359	0.00767	2.3	1.8	0.182	-0.000209	0.0232	-0.000537
68	Sand NO 2	323.15	Ambient	0	2.36-4	50	15	Centrifuge Tube	Ambient	2 Weeks		-0.000526	0.0364	0.00442	0.546	7.22e-05	-0.012	0.000415	0.000629	-0.000239	0.000335	-0.0497	1.46	0.232	0.00707	3.12	0.000104	0.00976	-0.00063	0.909	2.7	0.00304	-0.000136	0.00101	-0.000544
69	Sand NO 2	323.15	Ambient	0	2.36-4	50	15	Centrifuge Tube	Ambient	2 Weeks		-0.000566	0.0338	0.00381	0.512	-0.000137	-0.0118	0.000324	0.000143	-9.26e-05	8e-06	-0.0496	1.37	0.218	0.0065	1.55	-0.000483	0.00405	0.000316	0.765	2.6	0.00283	-0.000153	0.00076	-0.000534
70	Sand NO 2	323.15	Ambient	35	2-2.36	50	15	Centrifuge Tube	Ambient	2 Weeks		-0.000446	0.0909	0.472	31.3	0.000429	-0.00953	0.057	0.000323	0.24	0.0387	-0.0481	15.6	10.5	0.587	13400	0.00664	0.00507	0.00818	2.35	1.76	0.175	-0.000227	0.234	-0.000481
71	Sand NO 2	323.15	Ambient	35	2-2.36	50	15	Centrifuge Tube	Ambient	2 Weeks		-0.000256	0.158	0.463	30.7	0.000536	-0.00934	0.0608	0.0007	0.339	0.0388	-0.0471	14.9	10.4	0.586	13500	0.00672	0.00461	0.00919	2.36	1.65	0.173	-0.00023	0.282	-0.000442
72	Sand NO 2	323.15	Ambient	35	1.4-2	50	15	Centrifuge Tube	Ambient	2 Weeks		0.000981	0.419	0.455	29.4	0.000778	-0.00899	0.0662	6.15e-05	0.651	0.0397	-0.0499	15.2	9.72	0.629	13500	0.00847	0.0105	0.00883	2.35	1.82	0.17	-0.000219	0.271	-0.000548
73	Sand NO 2	323.15	Ambient	35	1-1.4	50	15	Centrifuge Tube	Ambient	2 Weeks		-9e-05	0.207	0.424	27.5	0.000781	-0.00933	0.146	0.000367	0.24	0.0393	-0.0501	14.8	9.16	0.726	13400	0.00703	0.00352	0.00826	2.25	2.12	0.16	-0.000212	0.129	-0.000521
74	Sand NO 2	323.15	Ambient	35	0.5-1	50	15	Centrifuge Tube	Ambient	2 Weeks		0.00275	0.128	0.461	27.3	0.000862	-0.00995	0.294	0.000562	0.554	0.0371	-0.0499	17	8.85	0.735	13700	0.00798	0.00872	0.0141	2.39	2.81	0.16	-0.000249	0.227	-0.000645
75	Sand NO 2	323.15	Ambient	35	<0.355	50	5	Centrifuge Tube	Ambient	2 Weeks		0.00493	0.0378	0.358	18.2	0.00145	-0.0123	0.826	0.00155	0.925	0.0199	-0.0499	16.3	5.23	0.627	13800	0.00708	0.0125	0.0114	3.59	4.1	0.105	-0.000198	0.222	-0.000544
76	Sand NO 2	323.15	Ambient	35	<0.355	50	15	Centrifuge Tube	Ambient	2 Weeks		0.0106	0.0393	1.09	62.2	0.00468	-0.0122	2.81	0.00585	1.69	0.0502	-0.0474	43.9	17.4	2.1	13900	0.0228	0.0225	0.00642	9.78	9.32	0.325	-4.36e-05	0.482	-0.000313
77	Sand NO 2	323.15	150	35	2.36-4	100	30	Stainless-Steel	H2	2 Weeks		-0.000493	0.155	0.481	29.3	0.000414	-0.0111	0.045	0.299	0.0067	1.7	-0.0485	14.8	9.91	0.823	13800	1.44	-0.000815	0.00402	2.14	1.58	0.173	-0.000171	0.0379	-0.000558
78	Sand NO 2	323.15	150	35	2.36-4	100	30	Stainless-Steel	H2	2 Weeks		-0.000249	0.0346	0.369	25.2	0.00027	-0.0119	0.00643	0.0159	0.00621	0.654	-0.0481	14.8	7.91	0.27	13900	0.252	0.00213	0.00539	2.14	1.43	0.149	-0.000226	0.0614	-0.000526
79	Sand NO 2	323.15	150	35	0.355-1	100	30	Stainless-Steel	H2	2 Weeks		-0.00037	0.12	0.388	24.7	0.000827	-0.0119	0.0263	0.394	0.0093	6.2	-0.0475	14.9	7.76	0.234	13600	1.1	-0.000918	0.00707	2.28	3.66	0.147	-0.000157	0.0781	-0.000502
80	Sand NO 2	323.15	150	35	2.36-4	100	30	Stainless-Steel	H2	2 Weeks		-0.00358	0.122	0.65	42.8	0.00354	-0.043	0.0768	0.0719	-0.0293	4.47	0.00485	15.1	15.4	1.23	13600	3.15	0.0298	0.12	3.03	1.45	0.237	-0.000946	0.0438	-0.00184
81	Sand NO 2	323.15	150	35	2-2.36	100	30	Stainless-Steel	H2	2 Weeks		-0.00285	0.107	0.578	39.1	0.00462	-0.0384	0.0164	0.00242	-0.0131	0.0522	-0.0799	12.7	14.7	0.318	13900	1.09	-0.0301	0.124	2.76	1.34	0.208	-0.000881	0.0177	-0.00301
82	Sand NO 2	323.15	150	35	0.355-1	100	30	Stainless-Steel	H2	2 Weeks		-0.00283	0.127	0.356	22	0.00384	-0.0373	0.0752	-5.48e-05	-0.0403	0.0235	-0.0925	10	7.06	1.14	13900	3.84	-0.00564	0.124	2.73	1.35	0.119	-0.000932	0.0393	-0.00175
83	Sand NO 2	323.15	150	35	<0.355	100	30	Stainless-Steel	H2	2 Weeks		-0.00376	0.116	1.17	61.4	0.00879	-0.0352	0.318	0.00557	-0.0175	0.588	-0.118	33.2	22.3	2.18	13300	1.61	0.02	0.115	5.28	4.41	0.349	-0.000647	0.0561	-0.00203
84	Sand NO 2	323.15	150	35	0.355-1	100	30	Stainless-Steel	H2	2 Weeks		0.000804	0.883	0.481	33.4	0.0536	-0.0414	0.0277	1.44	0.165	8.5	-0.106	36.2	10.6	0.294	13900	1.15	-0.00541	0.536	4.31	3.23	0.182	-8.63e-05	0.135	-0.00115
85	Sand NO 2	323.15	150	35	0.355-0.5	100	30	Stainless-Steel	H2	2 Weeks		-3.51e-05	0.237	0.524	44.2	0.0341	-0.0356	0.0511	0.723	0.0431	13.9	-0.115	21.1	12.2	0.36	14100	2.12	0.0254	0.357	3.21	3.47	0.241	-0.000811	0.06	-0.00172
86	Sand NO 2	323.15	150	35	0.355-1	100	30	Stainless-Steel	H2	2 Weeks		-0.000508	0.147	0.399	26	0.000256	-0.00607	0.133	1.75e-05	0.00455	3.95	0.0147	13.7	8.86	1.09	13600	1.43	-10	-0.00243	3.08	2.09	0.14	2.14e-06	0.225	0.000418
87	Sand NO 2	323.15	150	35	<0.355	50	15	Glass in Stainless Steel Vessel	H2	2 Weeks		-0.000304	0.0313	0.821	51.4	0.000632	-0.0456	-0.00398	0.000741	0.002	0.00385	4.23	30.3	15.6	1.86	13900	-3.79e-05	0.0425	0.00415	4.19	7.45	0.254	-9.97e-05	0.0117	-0.000339
88	Sand NO 2	323.15	150	35	0.355-1	50	15	Glass in Stainless Steel Vessel	H2	2 Weeks		-0.000327	0.031	0.326	23.8	0.000609	-0.0444	-0.00657	-7.51e-05	0.00204	0.00244	1.24	11.3	7.83	0.712	14300	0.00801	0.0124	0.00885	1.92	1.44	0.131	-8.13e-05	0.075	-0.000403
89	Sand NO 2	323.15	150	35	2-2.36	50	15	Glass in Stainless Steel Vessel	H2	2 Weeks		-0.000295	0.114	0.423	29.2	0.000741	-0.0338	-0.00592	0.000925	0.00205	0.0171	1.34	22.8	10.3	1.02	14300	0.0101	0.0212	0.0146	2.18	1.46	0.163	-4.98e-05	0.299	-0.000361
90	Sand NO 2	323.15	1500	35	<0.355	50	15	Glass in Stainless Steel Vessel	H2	2 Weeks		-0.000242	0.0293	0.854	51.4	0.00074	-0.0453	-0.00542	-0.000647	0.00198	0.00513	5.03	28.5	15.5	1.93	14200	0.0025	0.018	0.00676	4.17	8.08	0.258	-0.000182	0.00706	-0.000554
91	Sand NO 2	323.15	1500	35	<0.355	50	15	Glass in Stainless Steel Vessel	N2	2 Weeks		-0.000435	0.0215	0.815	50.5	0.000694	-0.0415	-0.0063	-8.73e-05	0.00109	0.00212	0.0845	31.4	15.1	1.47	13800	0.00934	0.0383	0.0041	4.01	7.47	0.253	-0.000174	0.0687	-0.00067
92	Sand NO 2	323.15	1750	35	<0.355	50	15	Glass in Stainless Steel Vessel	H2	2 Weeks		-0.000237	0.021	2.23	32.8	0.00163	-0.0456	-0.00412	0.00133	0.00141	0.00481	0.0414	14.8	5.25	1.52	13400	0.00212	0.0121	0.00459	3.33	5.07	0.162	-0.000147	0.0037	-0.000408
93	Sand NO 2	323.15	1000	35	<0.355	50	15	Glass in Stainless Steel Vessel	H2	2 Weeks		-0.000452	0.0275	0.725	43.5	0.000561	-0.0471	-0.00614	-0.00104	0.00182	0.00784	3.66	23.5	13.1	1.58	13700	0.0046	0.0113	0.00254	3.25	6.7	0.226	-0.000183	0.00744	-0.000518
94	Sand NO 2	323.15	1000	35	<0.355	50	15	Glass in Stainless Steel Vessel	N2	2 Weeks		-0.000552	0.0358	0.622	39.8	0.000804	-0.0571	-0.00822	-1.03e-05	0.000902	0.000887	2.66	27	13.7	1.4	14000	0.00544	0.0157	0.00029	3.7	2.13	0.226	-0.00023	0.0159	-0.00066
95	Sand NO 2	323.15	3000	35	<0.355	50	15	Glass in Stainless Steel Vessel	N2	2 Weeks		-0.000283	0.0337	0.784	47.7	0.000487	-0.0435	-0.00709	0.000549	0.00101	0.00256	0.0545	27.1	14.2	1.29	13300	0.00678	0.037	0.00516	3.66	6.78	0.246	-0.00018	0.0361	-0.000542
96	Sand NO 2	323.15	3000	35	<0.355	50	15	Glass in Stainless Steel Vessel	H2	2 Weeks		5.3e-05	0.0103	0.923	54	0.000659	-0.00134	0.841	7.54e-05	0.00421	0.0739	-0.0319	31.4	16.4	2	13900	0.00385	0.0325	0.00192	4.29	6.28	0.251	-0.000134	0.0251	1.88e-06
97	Sand NO 3	323.15	1500	35	<0.355	50	15	Glass in Stainless Steel Vessel	H2	2 Months		0.000405	0.0177	1.09	80.8	0.000823	-0.00687	-0.00134	0.000526	0.000682	0.0245	0.00897	32.9	0.129	0.000598	14300	0.0047	0.387	0.00663	5.48	92.9	0.212	-0.000349	0.00706	0.000202
98	Sand NO 3	323.15	1500	35	<0.355	50	15	Glass in Stainless Steel Vessel	N2	2 Months		-0.000254	0.0117	0.974	76.7	0.000371	-0.00466	-0.00304	0.00154	0.00172	0.0288	-0.165	32.3	0.229	0.000206	14300	0.00654	0.365	0.0166	4.88	80.8	0.211	-0.00025	0.00301	-4.53e-05
99	Sand NO 3	323.15	3000	35	<0.355	50	15	Glass in Stainless Steel Vessel	H2	2 Months		0.000369	0.0167	1.38	87.1	3.62e-05	-0.00572	-0.00168	-0.000513	-0.000179	0.0249	-0.175	35.7	0.153	0.000177	14100	0.00528	0.472	0.0105	6.03	96.4	0.24	-0.000307	0.0034	0.00013
100	Sand NO 3	323.15	3000	35	<0.355	50	15	Glass in Stainless Steel Vessel	N2	2 Months		1.38e-05	0.0149	1.22	83.6	0.000431	-0.00584	-0.00299	-0.000773	0.00114	0.03	-0.171	35.6	0.477	-0.000107	13800	0.00517	0.435	0.011	6.62	81.1	0.254	-0.000279	0.00153	-8.23e-05
101	Sand NO 3	323.15	1500	0	<0.355	50	15	Glass in Stainless Steel Vessel	H2	2 Months		-2.84e-05	0.0249	0.0198	2.66	0.000416	0.000238	-0.00122	-0.00109	0.000843	0.0144	-0.144	1.81	0.367	0.0175	17.8	0.00133	0.141	6.56e-05	2.53	12	0.0114	0.000116	-0.000175	0.00016
102	Sand NO 3	323.15	1500	100	<0.355	50	15	Glass in Stainless Steel Vessel	H2	2 Months		-0.000111	0.0155	2.2	71.4	0.000841	-0.00414	-0.00312	-0.000811	-0.000709	0.0653	-0.177	53.3	0.245	0.00224	39600	0.00432	0.485	0.0225	8.56	60.9	0.231	-0.000338	0.00382	-0.000122
103	Sand NO 3	323.15	Ambient	35	<0.355	50	15	Centrifuge Tube	Ambient	2 Months		0.000336	0.0174	3.13	55.2	0.00204	-0.00212	-0.000316	-0.000992	0.0022	0.0552	-0.177	27.8	7.69	0.312	13500	0.00611	0.052	0.0127	4.55	6.71	0.248	-0.000283	0.00415	-5.26e-05
104	Sand NO 3	353.15	3000	35	<0.355	50	15	Glass in Stainless Steel Vessel	H2	2 Weeks		0.000135	0.0481	1.29	89.1	0.00022	-0.0045	-0.00248	-0.000405	0.00187	0.00309	-0.176	41.8	0.0413	5.3e-06	13900	0.00388	0.242	0.00577	5.58	119	0.228	-0.000314	0.00639	0.000101
105	Sand NO 3	353.15	3000	35	<0.355	50	15	Glass in Stainless Steel Vessel	N2	2 Weeks		0.000206	0.151	1	82.6	0.000584	-0.00641	-0.00177	0.00207	0.00401	0.0475	-0.173	40.3	0.0684	0.017	13200	0.00325	0.242	0.00839	5.81	109	0.216	0.000236	0.00099	0.000159
106	Sand NO 3	353.15	3000	100	<0.355	50	15	Glass in Stainless Steel Vessel	N2	2 Weeks		0.00126	0.0889	2.21	84.1	0.00168	-0.0217	-0.126	0.0011	0.0613	0.0488	-0.141	80.6	-0.172	-0.448	38100	0.00339	0.47	0.00691	9.9	113	0.259	-0.000395	0.0175	-0.000146
107	Sand NO 3	353.15	3000	100	<0.355	50	15	Glass in Stainless Steel Vessel	H2	2 Weeks		0.000384	0.0888	2.26	87.5	0.0011	-0.00403	-0.00119	0.000884	0.0153	0.0655	-0.173	81.3	0.0472	0.00846	38500	0.00296	0.482	0.00714	9.46	118	0.257	-0.000274	0.00406	7.33e-05
108	Sand NO 3	353.15	Ambient	35	<0.355	50	15	Centrifuge Tube	Ambient	2 Weeks		0.000732	0.156	3.55	73.3	0.00366	-0.00456	-0.00173	0.000595	0.00576	0.0883	-0.182	45.6	9.26	0.46	13400	0.00261	0.111	0.00848	6.56	13.2	0.34	0.000113	0.00259	-0.000148
109	Sand NO 3	353.15	Ambient	100	<0.355	50	15	Centrifuge Tube	Ambient	2 Weeks		0.00106	0.13	3.75	51.1	0.00596	-0.0036	-0.00215	0.00154	0.00811	0.116	-0.174	69.2	6.21	0.176	40100	0.00544	0.168	0.00582	9.02	8.01	0.276	-7.45e-05	0.004	0.000318
110	Sand NO 3	323.15	150	35	<0.355	50	5	Glass in Stainless Steel Vessel	H2	2 Weeks		-0.000655	0.0213	0.879	13.6	0.000525	0.00845	-0.000135	0.00102	0.00333	0.0247	0.00988	9.67	2.03	0.32	14800	0.004	0.00652	0.00187	2.48	3.66	0.0679	-0.000101	0.00765	3.42e-05
111	Sand NO 3	323.15	150	35	<0.355	50	10	Glass in Stainless Steel Vessel	H2	2 Weeks		-0.000718	0.0165	1.58	24.8	0.000836	0.0132	0.00076	5.43e-05	0.00401	0.0254	0.0102	13.5	3.8	0.599	13900	0.00498	0.0077	0.0023	3.37	3.8	0.121	-8.46e-05	0.00901	-8e-05
112	Sand NO 3	323.15	150	35	<0.355	50	15	Glass in Stainless Steel Vessel	H2	2 Weeks		-0.00092	0.0708	2.14	33.2	0.00161	0.0131	0.00121	0.000153	0.0085	0.0257	0.00624	19.5	5.2	0.982	13900	0.00997	0.0055	0.00199	4.39	4.18	0.157	-6.46e-05	0.0132	2.55e-05
113	Sand NO 3	323.15	150	35	<0.355	50	20	Glass in Stainless Steel Vessel	H2	2 Weeks		-0.000939	0.0181	2.79	46.4	0.0022	0.0247	0.000934	0.00123	0.00957	0.0287	-0.000273	21.4	7.27	1.21	14100	0.0111	0.00857	0.00299	5.75	4.32	0.221	-7.35e-05	0.0126	4.5e-05
114	Sand NO 3	323.15	Ambient	35	<0.355	50	5	Centrifuge Tube	Ambient	2 Weeks		-0.00052	0.0119	0.819	10.7	0.000386	0.0154	0.000789	-0.00031	0.000921	0.0238	-0.00952	7.68	1.7	0.221	14000	0.00332	0.00331	0.000741	2.09	1.71	0.0556	-9.45e-05	0.00652	-9.66e-05
115	Sand NO 3	323.15	Ambient	35	<0.355	50	10	Centrifuge Tube	Ambient	2 Weeks		-0.000305	0.00912	1.42	23.5	0.000948	0.0193	0.00112	0.000272	0.00115	0.0272	-0.0119	12.7	3.71	0.418	13900	0.00472	0.00159	-0.00133	3.45	2.38	0.117	-0.000118	0.00801	7.48e-07
116	Sand NO 3	323.15	Ambient	35	<0.355	50	15	Centrifuge Tube	Ambient	2 Weeks		-0.000445	0.0133	1.53	39.6	0.00169	0.0157	0.00032	-0.000305	0.00218	0.0322	-0.0142	18.8	6.28	0.801	14500	0.00907	-0.000606	0.0011	5.19	3.01	0.18	-7.6e-05	0.00993	-2.26e-05
117	Sand NO 3	323.15	Ambient	35	<0.355	50	20	Centrifuge Tube	Ambient	2 Weeks		6.18e-05	0.00813	1.36	47.3	0.00141	0.0142	0.000247	-0.000258	0.00114	0.0354	-0.017	22.3	7.15	0.516	14300	0.00535	0.00715	0.000918	5.56	2.96	0.209	-0.000102	0.00595	-6.66e-05
118	Sand NO 3	323.15	150	35	<0.355	50	15	Glass in Stainless Steel Vessel	H2	2 Weeks		-0.000849	0.00832	2.67	36.7	0.0017	0.0258	0.00153	0.00224	0.00677	0.0313	-0.0227	21.5	6.18	1.44	14100	0.0113	0.0267	0.00684	4.03	4.35	0.182	-0.000155	0.0162	-4.35e-05
119	Sand NO 3	323.15	150	100	<0.355	50	15	Glass in Stainless Steel Vessel	H2	2 Weeks		-0.000554	-0.00118	2.36	24	0.00168	0.0274	0.000416	0.000972	0.0062	0.0499	-0.0214	26.1	3.98	0.876	39300	0.00659	0.0177	0.00712	5.21	3.37	0.139	-9.76e-05	0.0354	7.59e-05
120	Sand NO 3	323.15	150	0	<0.355	50	15	Glass in Stainless Steel Vessel	H2	2 Weeks		-0.000914	0.00352	0.101	6.19	-0.000304	0.00215	-8.01e-05	0.00102	0.00323	0.0114	-0.0083	3.53	1.29	0.134	58.3	0.000761	0.00193	-0.00206	2.8	6.05	0.0287	0.000173	0.00539	-0.000206
121	Sand NO 3	323.15	150	35	<0.355	50	5	Glass in Stainless Steel Vessel	H2	2 Weeks		-0.000717	0.0152	1.08	13	0.000371	0.0183	-0.000131	0.00033	0.00356	0.0232	-0.0224	9.68	2.17	0.575	8640	0.0063	0.00785	0.00685	2.02	2.71	0.0688	-4.79e-05	0.00995	-0.000116
122	Sand NO 3	323.15	Ambient	35	<0.355	50	15	Centrifuge Tube	Ambient	2 Weeks		-0.000426	0.0123	1.56	34.1	0.00138	0.0347	0.000956	-0.000362	0.00217	0.0325	-0.023	18	5.78	0.781	8640	0.00622	0.0006	0.00847	3.39	2.86	0.157	-8.46e-05	0.00912	-0.000118
123	Sand NO 3	323.15	Ambient	100	<0.355	50	15	Centrifuge Tube	Ambient	2 Weeks		-0.000429	-0.00578	1.72	24.7	0.00187	0.0267	4.87e-05	0.000252	0.00169	0.0586	-0.0259	26.9	4.11	0.594	37700	0.00329	0.00661	0.00841	5.1	2.06	0.14	-0.000113	0.0173	-0.000115
124	Sand NO 3	323.15	Ambient	0	<0.355	50	15	Centrifuge Tube	Ambient	2 Weeks		-0.000804	0.00593	0.0358	3.26	-0.000434	0.00925	-0.00103	-0.000329	0.0021	0.00757	-0.0166	1.67	0.645	0.0361	4.36	0.000477	0.000821	-0.00225	2.63	4.46	0.0131	4.17e-06	0.00539	-5.59e-06
125	Sand NO 3	323.15	Ambient	35	<0.355	50	5	Centrifuge Tube	Ambient	2 Weeks		-0.000775	0.0184	0.942	11.8	0.000269	0.0194	-0.000484	0.000879	0.00257	0.0273	-0.0263	8.93	1.96	0.25	14100	0.00226	0.00866	0.00253	1.9	1.8	0.0624	-9.45e-05	0.00681	-8.7e-06
126	Sand NO 3	323.15	150	35	<0.355	50	15	Glass in Stainless Steel Vessel	H2	1 Month		-0.000132	0.0245	2.61	44.5	0.000508	-0.0423	-0.00538	-0.000642	0.00141	-0.000518	0.0442	18.9	7.4	1.36	14800	0.00649	0.0114	0.00712	4.71	6.58	0.198	-0.000165	0.00814	-0.000539
127	Sand NO 3	323.15	150	100	<0.355	50	15	Glass in Stainless Steel Vessel	H2	1 Month		-0.00023	0.0264	2.62	30.7	0.00268	-0.0466	-0.00303	0.000662	0.00207	0.00478	0.0557	28.8	4.85	1.6	38100	0.00956	0.0154	0.013	5.89	5.02	0.158	-0.000134	0.0253	-0.000148
128	Sand NO 3	323.15	150	0	<0.355	50	15	Glass in Stainless Steel Vessel	H2	1 Month		-0.000654	0.0172	0.515	22.1	0.000149	-0.044	-0.0102	-0.000381	0.000655	-0.000373	0.0178	6.71	4.3	0.81	890	0.00369	0.00466	-0.00397	3.02	6.06	0.107	-8.49e-05	0.00515	-0.00055
129	Sand NO 3	323.15	Ambient	35	<0.355	50	15	Centrifuge Tube	Ambient	1 Month		0.000188	0.0269	2.31	41.7	0.00237	-0.0444	-0.00428	-0.000665	0.00135	0.00169	0.0434	18.8	6.91	1.17	14400	0.00666	-0.00106	0.0102	4.36	3.83	0.196	-0.000159	0.00738	-0.00046
130	Sand NO 3	323.15	Ambient	100	<0.355	50	15	Centrifuge Tube	Ambient	1 Month		-1.91e-05	0.0224	2.32	29.9	0.003	-0.0428	-0.00243	-0.000342	0.00151	0.0024	0.0674	27.2	4.77	1.02	39300	0.00681	-0.000339	0.0118	5.44	2.67	0.165	-0.000157	0.0247	-0.000358
131	Sand NO 3	323.15	Ambient	0	<0.355	50	15	Centrifuge Tube	Ambient	1 Month		-0.000731	0.0429	0.0419	3.25	-0.000108	-0.0398	0.00443	-0.00192	0.000589	0.00218	0.00469	1.75	0.656	0.0455	3.65	0.00329	0.0225	-0.000574	3.47	6.22	0.016	-4.97e-05	0.00548	-0.000297
132	Sand NO 3	323.15	150	35	<0.355	50	15	Glass in Stainless Steel Vessel	H2	2 Months		-0.000272	0.0282	2.47	43.1	0.00046	-0.0428	-0.00588	0.000114	0.00196	0.000167	0.0433	18.9	6.8	1.05	14100	0.00303	0.028	0.00196	4.38	9.64	0.189	-0.000136	0.00492	-0.000459
133	Sand NO 3	323.15	150	100	<0.355	50	15	Glass in Stainless Steel Vessel	H2	2 Months		-0.000358	0.0261	2.1	32.3	0.000444	-0.0442	-0.00353	0.0004	0.000876	-0.000604	0.0695	33.3	4.2	0.214	40500	0.00322	0.352	0.00717	5.69	17.6	0.149	-0.000118	0.00429	-0.00046
134	Sand NO 3	323.15	150	0	<0.355	50	15	Glass in Stainless Steel Vessel	H2	2 Months		-0.000562	0.0183	0.119	7.11	6.78e-06	-0.0439	-0.00344	-0.00151	0.000422	0.000296	0.0214	3.46	1.51	0.372	80.3	0.000538	0.005	0.000228	2.59	7.76	0.0344	-6.82e-05	0.00609	-0.000393
135	Sand NO 3	323.15	Ambient	35	<0.355	50	15	Centrifuge Tube	Ambient	2 Months		-0.000107	0.0579	2.53	37.2	0.00274	-0.0488	-0.00623	-0.00149	0.00199	0.00207	0.0383	16	6.21	1.2	13600	0.00515	0.0117	0.00606	3.83	4.23	0.182	-0.000183	0.00815	-0.000498
136	Sand NO 3	323.15	Ambient	100	<0.355	50	15	Centrifuge Tube	Ambient	2 Months		0.000241	0.0192	2.72	29.7	0.00384	-0.0474	-0.00346	0.000604	0.0012	0.00188	0.0679	28.7	4.84	1.15	41600	0.00692	0.00338	0.00863	5.51	3.33	0.163	-0.000187	0.0328	-0.000287
137	Sand NO 3	323.15	Ambient	0	<0.355	50	15	Centrifuge Tube	Ambient	2 Months		-0.000644	0.0125	0.0342	2.54	-0.00014	-0.0409	-0.00516	-0.000164	0.000346	0.00215	0.00466	1.58	0.534	0.0617	3	0.000939	0.00635	0.00194	3.06	7.94	0.0128	-8.38e-05	0.00315	-0.000583
138	Sand NO 3	323.15	150	35	<0.355	50	15	Centrifuge Tube in Stainless Steel Vessel	H2	2 Weeks		-5.97e-05	0.0298	1.5	38.4	0.00237	-0.0472	-0.0061	0.000249	0.00183	0.0108	0.0396	16.5	6.2	1.16	14200	0.0162	0.00517	0.00637	3.78	2.78	0.174	-0.00018	0.0179	-0.000496
139	Sand NO 3	323.15	1500	35	<0.355	50	15	Glass in Stainless Steel Vessel	H2	2 Weeks		-0.000424	0.0242	2.28	33.7	0.000498	-0.0454	-0.00534	-0.00017	0.00198	0.00456	0.0322	14.1	5.47	2.01	13700	0.00682	0.00299	0.00459	3.49	4.08	0.161	-0.00016	0.00471	-0.000658
140	Sand NO 3	323.15	1500	35	<0.355	50	15	Glass in Stainless Steel Vessel	N2	2 Weeks		-0.000286	0.021	2.36	33.9	0.00171	-0.045	-0.00654	0.000571	0.0016	0.00459	0.0365	15.7	5.53	0.883	13800	0.0063	0.00342	0.00602	3.58	4.32	0.167	-0.000183	0.00887	-0.000552
141	Sand NO 3	323.15	1750	35	<0.355	50	15	Glass in Stainless Steel Vessel	H2	2 Weeks		-0.000384	0.0167	2.34	34.4	0.0015	-0.0472	-0.00528	-8.65e-05	0.00143	0.0052	0.0329	15.5	5.5	1.59	14000	0.00398	0.0108	0.0105	3.54	5.3	0.169	-0.00016	0.00377	-0.000537
142	Sand NO 3	323.15	1000	35	<0.355	50	15	Glass in Stainless Steel Vessel	H2	2 Weeks		-0.000428	0.026	2.42	34.9	0.000593	-0.0476	-0.0064	0.000692	0.0013	0.00505	0.0286	16.1	5.59	1.79	14300	0.00601	0.00336	0.00833	3.64	4.34	0.177	-0.000146	0.00435	-0.00051
143	Sand NO 3	323.15	3000	35	<0.355	50	15	Glass in Stainless Steel Vessel	N2	2 Weeks		-0.000117	0.0314	2.25	32.4	0.00136	-0.0463	-0.00429	2e-05	0.0013	0.00394	0.0373	14.8	5.33	0.648	13900	0.00387	0.00932	0.00441	3.4	4.26	0.163	-0.0001	0.00455	-0.000472
144	Sand NO 3	323.15	3000	35	<0.355	50	15	Glass in Stainless Steel Vessel	H2	2 Weeks		8.65e-05	0.0121	2.26	40.6	0.000381	-0.00126	0.000631	0.00108	0.00386	0.0373	-0.0344	17.9	5.88	1.39	14700	0.00344	0.0263	0.00212	3.49	2.08	0.165	-0.000195	0.00127	-7.47e-05
145	Sand NO 4	323.15	1500	35	<0.355	50	15	Glass in Stainless Steel Vessel	H2	2 Months		-0.000114	0.0167	3.69	57.9	0.000149	-0.00514	-7.24e-05	0.000753	0.000185	0.0286	-0.143	45.2	0.116	0.000501	14300	0.0061	0.0539	0.00378	7.04	110	0.174	-0.000273	0.00652	0.000256
146	Sand NO 4	323.15	1500	35	<0.355	50	15	Glass in Stainless Steel Vessel	N2	2 Months		2.74e-05	0.0184	3.36	49.2	0.000591	-0.00553	-0.00296	-0.00232	0.00512	0.0324	-0.173	47.4	0.701	0.000159	13800	0.00557	0.0613	0.0138	9.56	85.8	0.238	-0.000376	0.00313	0.000377
147	Sand NO 4	323.15	3000	35	<0.355	50	15	Glass in Stainless Steel Vessel	H2	2 Months		0.000161	0.0143	4.01	55.2	1.8e-05	-0.00458	-0.000424	-0.000518	0.000389	0.0359	-0.173	43.7	0.124	0.000547	14100	0.00649	0.0776	0.00913	6.89	106	0.175	-0.000262	0.00189	4.55e-05
148	Sand NO 4	323.15	3000	35	<0.355	50	15	Glass in Stainless Steel Vessel	N2	2 Months		0.000275	0.012	4.05	52.2	0.000465	-0.00625	-0.00247	-0.00084	0.00184	0.0253	-0.176	48.6	0.268	0.000175	14900	0.0065	0.0769	0.00553	7.71	98.7	0.197	-0.000305	0.0019	4.48e-05
149	Sand NO 4	323.15	1500	100	<0.355	50	15	Glass in Stainless Steel Vessel	H2	2 Months		0.000275	0.0138	4.93	41.2	0.000401	-0.000689	-0.00243	0.000285	-0.00024	0.0666	-0.18	64.8	0.124	0.000242	39700	0.00468	0.106	0.0137	8.98	74	0.185	-0.000343	0.00201	0.000198
150	Sand NO 4	323.15	Ambient	35	<0.355	50	15	Centrifuge Tube	Ambient	2 Months		0.000204	0.0513	3.93	63.2	0.000324	-0.00536	-0.00295	0.000283	0.0099	0.0366	-0.175	40.7	2.64	0.00586	13500	0.00399	0.0659	0.00989	6	5.84	0.164	-0.000316	0.00169	-4.6e-05
151	Sand NO 4	353.15	3000	35	<0.355	50	15	Glass in Stainless Steel Vessel	H2	2 Weeks		1.24e-05	0.0438	5.82	50	2.46e-05	-0.00532	-0.00124	-0.00149	0.00226	0.00293	-0.174	58.4	0.0438	0.0021	13800	0.00567	0.0913	-0.00396	11.7	152	0.219	-0.000302	0.0019	0.000178
152	Sand NO 4	353.15	3000	35	<0.355	50	15	Glass in Stainless Steel Vessel	N2	2 Weeks		1.02e-05	0.0505	5.5	47.8	0.000101	-0.00603	0.000111	0.00221	0.00731	0.0115	-0.178	67.2	0.0386	0.0052	14400	0.00634	0.0853	0.00581	9.95	149	0.233	-9.37e-05	0.000549	0.000124
153	Sand NO 4	353.15	3000	100	<0.355	50	15	Glass in Stainless Steel Vessel	H2	2 Weeks		0.000189	0.0386	8.05	61.5	0.000506	-0.00168	-0.00158	0.0018	0.0234	0.0498	-0.178	104	0.0827	0.00712	40200	0.00774	0.152	0.0069	13.6	157	0.265	-0.000305	0.000916	0.000112
154	Sand NO 4	353.15	3000	100	<0.355	50	15	Glass in Stainless Steel Vessel	N2	2 Weeks		0.00408	0.0636	7.92	56.9	0.0011	-0.00263	0.0824	0.0036	0.204	0.0624	-0.181	107	0.961	0.0478	40100	0.00826	0.147	0.00884	14.1	146	0.268	-0.000295	0.0406	0.000107
155	Sand NO 4	353.15	Ambient	35	<0.355	50	15	Centrifuge Tube	Ambient	2 Weeks		0.000512	0.289	6.23	68.9	0.000174	-0.00473	-0.00129	0.00172	0.0124	0.0143	-0.172	67.7	1.48	0.000797	14200	0.00319	0.101	0.0025	9.62	11.9	0.249	-0.000296	0.000911	-5.18e-05
156	Sand NO 4	353.15	Ambient	100	<0.355	50	15	Centrifuge Tube	Ambient	2 Weeks		0.00382	0.0827	4.49	53.8	0.00167	-0.00196	-0.00182	0.00205	0.0174	0.0411	-0.178	90.1	1.39	0.00692	41100	0.00499	0.14	0.00922	14.7	46.4	0.192	-0.00029	0.00124	0.000369
157	Sand NO 4	323.15	3000	35	<0.355	50	15	Glass in Stainless Steel Vessel	H2	2 Weeks		7.6e-05	0.00844	1.78	40.8	0.000107	-0.00147	-0.000103	0.000643	0.00911	0.0297	-0.034	27.2	1.71	0.0758	13900	0.00388	0.0653	0.00327	3.91	13.3	0.0939	-0.00017	0.0019	-0.000187
158	Sand NO 4	323.15	3000	35	<0.355	50	15	Glass in Stainless Steel Vessel	N2	2 Weeks		-0.000206	0.013	1.71	36.9	0.000291	-0.0178	-0.0029	0.00144	0.00858	0.0131	-0.956	30.3	2.11	-0.174	13500	0.00565	0.0623	0.00576	3.4	12.3	0.0946	-9.08e-05	0.0109	-0.000445
159	Sand NO 4	323.15	1500	35	<0.355	50	15	Glass in Stainless Steel Vessel	H2	2 Weeks		-0.000159	0.0116	1.95	48.9	0.000136	-0.00139	-0.000408	0.000122	0.0129	0.0251	-0.0314	19.6	1.46	0.0705	14000	0.00145	0.0354	0.00482	3.73	3.66	0.0834	-0.000159	0.00254	-0.000148
160	Sand NO 4	323.15	Ambient	35	<0.355	50	15	Centrifuge Tube	Ambient	2 Weeks		0.000243	0.0471	1.74	46.3	0.00014	-0.00792	-0.00145	0.00106	0.0115	0.0318	-0.0135	27.6	2.68	-0.058	13200	0.00226	0.04	0.0056	2.74	-994	0.104	-0.000221	0.000697	-0.000475
161	Sand NO 5-R1	353.15	3000	250	<0.355	50	15	Glass in Stainless Steel Vessel	H2	1 Month		-0.000432456	3.57293	6.34555	85.2473	0.000229454	-0.0274007	-0.0107537	-0.000710077	0.120082	0.262155	-0.880842	788.494	-0.00598392	-0.00153464	109941	-0.000201789	0.411944	0.000772649	38.4579	66.2236	0.116453	-0.000349806	-0.00393659	-0.00474537
162	Sand NO 5-R2	353.15	3000	250	<0.355	50	15	Glass in Stainless Steel Vessel	H2	1 Month		-0.00193246	3.79148	4.76583	121.134	-0.000534379	-0.0271415	0.010321	0.00230214	0.117115	0.232369	-1.0019	392.473	1.00567	0.0295671	110433	0.00801882	0.524951	0.0118373	53.614	62.8148	0.1727	-0.000332688	0.00342	-0.00723224
163	Sand NO 5-R3	353.15	3000	250	<0.355	50	15	Glass in Stainless Steel Vessel	H2	1 Month		-0.00309533	3.15904	4.62926	87.3797	-0.000477533	-0.0266216	-0.00320595	-0.000104905	0.114123	0.207537	-0.914981	665.498	0.121142	-0.00178021	96857.6	-0.0038498	0.629783	0.00386679	46.7429	57.7651	0.0663425	-0.000326744	-0.00868297	-0.00653187
164	Sand NO 5-R4	353.15	3000	250	<0.355	50	15	Glass in Stainless Steel Vessel	H2	1 Month		0.000294151	3.02494	0.734562	424.952	0.000179043	-0.029444	0.00255131	-0.000125355	0.113318	0.25893	-0.895735	652.933	-0.0660009	0.0020052	102920	0.0109788	0.489914	0.0123484	345.949	44.9726	0.326929	-0.000407775	-0.0102333	-0.00368985
165	Sand NO 5-R5	353.15	3000	250	<0.355	50	15	Glass in Stainless Steel Vessel	H2	1 Month		0.00380043	2.89755	3.93124	121.296	-0.000730857	-0.0271691	0.0147547	-0.0011397	0.102702	0.263964	-0.954709	507.278	0.0473344	-0.00229864	89850.2	0.00456852	0.340028	0.00861915	44.3814	47.6734	0.201767	-0.000430993	-0.00544939	-0.00533938
166	Sand NO 5-R6	353.15	3000	250	<0.355	50	15	Glass in Stainless Steel Vessel	H2	1 Month		-0.00706509	2.92588	6.3472	283.366	-0.000405273	-0.0317504	0.000146188	-0.000758906	0.168244	0.124417	-0.925823	400.964	0.16531	-0.00151563	109449	-0.00579822	0.28178	0.00620279	39.608	49.2853	0.622263	-0.000431802	0.00596014	-0.00818411
167	Sand NO 5-R1	353.15	3000	250	<0.355	50	15	Glass in Stainless Steel Vessel	N2	1 Month		0.00146155	3.56882	6.32621	85.413	-0.00024437	-0.0290422	0.00758607	-0.00012949	0.106742	0.238388	-0.945189	793.796	0.0683298	-0.00265993	107500	0.0102455	0.374095	0.00442699	37.6268	65.4794	0.12354	-0.000375432	0.00364448	-0.000356785
168	Sand NO 5-R2	353.15	3000	250	<0.355	50	15	Glass in Stainless Steel Vessel	N2	1 Month		-0.00673762	3.75581	5.08876	118.922	-0.000501034	-0.026046	-0.000528695	0.0110094	0.289027	0.220199	-0.9811	399.283	0.0351688	-0.00150246	111185	0.00959921	0.454672	0.00984748	54.8081	65.0899	0.186995	-0.000381385	-0.000691257	-0.0025007
169	Sand NO 5-R3	353.15	3000	250	<0.355	50	15	Glass in Stainless Steel Vessel	N2	1 Month		-0.002144	3.14252	4.6077	84.5901	0.000391766	-0.0252675	-0.00741469	0.00362128	0.66961	0.219062	-0.954241	669.662	0.0427299	-0.001392	103115	0.00758252	0.604078	0.000598232	48.0722	63.6172	0.0700642	-0.000426764	0.00185317	-0.00102553
170	Sand NO 5-R4	353.15	3000	250	<0.355	50	15	Glass in Stainless Steel Vessel	N2	1 Month		-0.00158459	2.99902	0.671142	428.706	0.00252972	-0.0257909	-0.00980147	0.00121507	0.491706	0.244128	-0.972864	660.095	0.143956	0.00177038	105601	0.00292573	0.428253	0.00220787	348.539	45.481	0.375555	-0.000384788	0.000695402	-0.00522069
171	Sand NO 5-R5	353.15	3000	250	<0.355	50	15	Glass in Stainless Steel Vessel	N2	1 Month		0.000636865	2.92186	4.21239	127.331	-3.10229e-05	-0.028162	-0.00329244	0.000543361	0.231189	0.267409	-0.88858	524.502	0.0840748	-0.000295463	107165	-0.00354999	0.237426	0.00778122	45.8708	57.1789	0.256594	-0.000349926	-0.00325965	-0.00267461
172	Sand NO 5-R6	353.15	3000	250	<0.355	50	15	Glass in Stainless Steel Vessel	N2	1 Month		-0.00600656	2.8871	6.53882	282.407	-0.000217992	-0.0310175	0.00478039	-0.000134005	1.22781	0.106371	-0.904183	406.361	0.00978155	-0.000879806	108777	0.00387847	0.230266	0.0105659	39.243	51.3858	0.617498	-0.00044279	-0.00149547	-0.011667
173	Sand NO 5-R1	353.15	Ambient	250	<0.355	50	15	Centrifuge Tube	Ambient	1 Month		0.00418938	3.5999	5.25649	68.6337	0.000587354	-0.0277695	-0.0238155	-0.000506665	0.384523	0.289863	-0.928882	788.981	5.06023	0.0162529	109477	0.00913979	0.457629	0.00466832	41.5791	2.65236	0.112829	-0.000303416	0.0624888	-0.00406675
174	Sand NO 5-R2	353.15	Ambient	250	<0.355	50	15	Centrifuge Tube	Ambient	1 Month		-0.00266334	3.72687	4.33607	114.164	4.40906e-05	-0.0332661	-0.0132362	0.0183171	0.305006	0.269365	-0.908286	402.07	11.6175	0.0235971	124234	0.0198393	0.370294	0.0104417	54.9434	2.58332	0.192574	-0.000391228	0.0645504	-0.00738832
175	Sand NO 5-R3	353.15	Ambient	250	<0.355	50	15	Centrifuge Tube	Ambient	1 Month		0.000284408	3.09222	4.54099	83.3938	-0.000167316	-0.0351185	-0.012062	0.00228428	0.553053	0.25405	-0.909352	689.089	5.78642	0.0165026	113941	0.0133629	0.40393	-0.0034741	49.2197	2.05254	0.0699122	-0.000401749	0.150282	-0.00794453
176	Sand NO 5-R4	353.15	Ambient	250	<0.355	50	15	Centrifuge Tube	Ambient	1 Month		0.00128782	2.97359	0.576578	440.069	0.00303591	-0.0328915	0.00231586	-0.000123196	0.552764	0.238688	-0.850735	674.742	10.3211	0.133462	111152	0.0156226	0.351797	0.00749062	351.98	1.96822	0.339804	-0.00039906	0.368121	-0.00586863
177	Sand NO 5-R5	353.15	Ambient	250	<0.355	50	15	Centrifuge Tube	Ambient	1 Month		-0.00528221	2.84688	3.38002	125.092	4.06128e-05	-0.0194904	0.00716018	0.00950029	0.496739	0.241197	-0.918612	542.692	12.5756	0.0478105	119304	0.00753155	0.362073	0.0155304	49.4649	2.07939	0.287237	-0.000280907	0.0134242	-0.00217079
178	Sand NO 5-R6	353.15	Ambient	250	<0.355	50	15	Centrifuge Tube	Ambient	1 Month		-0.00141468	2.87618	5.17787	258.737	0.000322453	-0.0261358	0.0133355	-0.000643149	1.26179	0.0961248	-0.927881	401.5	11.562	0.00252172	113904	-0.00709016	0.352239	0.0114101	39.3857	3.28536	0.584672	-0.000457525	0.274944	-0.00394899
179	No Rock	323.15	1500	35	-	50	-	Glass in Stainless Steel Vessel	H2	2 Months		-2.38e-05	0.0152	0.061	38.7	0.000556	-0.00637	-0.00383	-0.00142	0.000324	0.0246	-0.165	14	0.818	-0.000183	13500	0.00569	0.101	0.0116	2.54	118	0.0392	-0.000265	0.00237	-0.000116
180	No Rock	323.15	1500	35	-	50	-	Glass in Stainless Steel Vessel	N2	2 Months		0.000132	0.0124	0.0508	36.2	0.000591	-0.00461	-0.00184	-0.000621	0.000956	0.0314	-0.175	13	3.92	-0.000197	14000	0.0048	0.0856	0.018	2.2	102	0.031	-0.000326	0.00222	-1.07e-05
181	No Rock	323.15	3000	35	-	50	-	Glass in Stainless Steel Vessel	H2	2 Months		0.000278	0.0129	0.0494	37.8	0.000221	-0.00584	0.000311	-1.28e-05	0.000566	0.0277	-0.176	13.4	1.4	-0.000283	13600	0.00514	0.0921	0.0128	2.67	113	0.0315	-0.000332	5.98e-05	-6.14e-05
182	No Rock	323.15	3000	35	-	50	-	Glass in Stainless Steel Vessel	N2	2 Months		2.98e-06	0.0161	0.0491	38	0.000395	-0.00417	-0.00219	0.000484	0.000176	0.0379	-0.181	16	2.82	-0.000203	13500	0.00168	0.123	0.0128	2.6	99.7	0.0336	-0.000235	0.00125	0.000149
183	No Rock	323.15	1500	100	-	50	-	Glass in Stainless Steel Vessel	H2	2 Months		0.000287	0.0173	0.0238	16.7	0.00082	-0.0027	-0.00211	0.000292	-0.000258	0.0838	-0.177	16.5	2.03	0.000278	39200	0.00366	0.15	0.0187	4.91	60.3	0.0323	-0.000294	0.00123	0.000165
184	No Rock	323.15	Ambient	35	-	50	-	Centrifuge Tube	Ambient	2 Months		0.000326	0.0156	0.000333	0.0718	-2.97e-05	-0.00461	-0.00123	-0.000249	0.00221	0.0316	-0.181	1.53	0.019	0.000205	13700	0.0119	0.0625	0.0025	1.3	0.0866	0.00611	-0.00031	0.00476	-0.000105
185	No Rock	353.15	3000	35	-	50	-	Glass in Stainless Steel Vessel	H2	2 Weeks		0.000138	0.0646	0.0605	47.4	0.000197	-0.00503	-0.00141	-0.000589	0.00232	0.0306	-0.179	17.8	0.403	0.00193	13200	0.00335	0.0912	0.000279	2.41	178	0.0383	0.00223	0.00244	0.000544
186	No Rock	353.15	3000	35	-	50	-	Glass in Stainless Steel Vessel	N2	2 Weeks		-9.31e-06	0.0404	0.0587	47.8	0.000372	-0.00523	-0.0025	8.24e-05	0.00132	0.0246	-0.183	18	0.0173	0.00014	13700	0.0035	0.108	0.00563	2.24	178	0.0393	-0.000276	0.000569	9.99e-06
187	No Rock	353.15	3000	100	-	50	-	Glass in Stainless Steel Vessel	H2	2 Weeks		0.00022	0.0492	0.0389	24	0.000452	-0.00241	-0.000861	0.00177	0.00369	0.0669	-0.178	18.2	0.0289	0.000455	40900	0.00541	0.124	0.0108	3.03	67.2	0.0309	-1.19e-05	0.000674	3.51e-05
188	No Rock	353.15	Ambient	100	-	50	-	Centrifuge Tube	Ambient	2 Weeks		0.000221	0.0307	0.000302	0.176	7.76e-05	-0.00416	-0.00359	0.000453	0.00376	0.0625	-0.178	7.84	0.0419	-0.000122	39000	0.00203	0.113	0.0181	5.89	0.285	0.0208	-0.000282	0.00145	-0.000195
189	No Rock	353.15	Ambient	35	-	50	-	Centrifuge Tube	Ambient	2 Weeks		-2.44e-05	0.107	0.000392	0.1	-8.97e-05	-0.00459	-0.00328	0.000422	0.00912	0.00633	-0.179	2.59	0.0264	0.000412	14300	0.00322	0.0994	0.0091	2.35	0.293	0.00918	-0.000229	0.000707	-4.44e-05
190	No Rock	323.15	150	35	-	100	30	Stainless-Steel	H2	2 Weeks		-0.000318	0.0849	0.0611	1.48	-0.000237	-0.00437	0.0217	0.00432	0.0135	0.00696	0.0113	2.05	0.0759	0.189	13500	1.15	0.0958	0.000622	4.28	0.959	0.00808	4.18e-06	0.337	0.000414
191	No Rock	323.15	150	35	-	100	30	Stainless-Steel	Ambient	2 Weeks		-0.00026	0.135	0.0547	3.52	-9.15e-05	-0.00344	2.98e-06	0.0341	0.00442	0.00692	0.0101	2.47	0.17	0.028	13300	0.071	0.121	-0.000742	4.5	0.94	0.00807	4.31e-06	0.94	0.00052
192	No Rock	323.15	150	35	-	100	30	Stainless-Steel	H2	2 Weeks		-0.000174	0.0859	0.0209	0.77	0.000253	-0.000647	0.00734	-0.000268	0.0207	0.0232	0.00537	1.85	0.0807	0.0784	13000	0.416	0.0743	1.58e-05	1.98	0.15	0.00701	2.1e-06	0.00579	0.000214
193	No Rock	323.15	150	35	-	100	30	Stainless-Steel	Ambient	2 Weeks		-0.00024	0.0684	0.0026	0.698	-0.00016	-0.00265	0.00644	-0.00028	0.134	0.0207	0.00753	1.57	0.084	0.122	12900	0.473	0.0842	-0.00258	1.18	0.147	0.00811	3.22e-06	0.00572	0.000518
194	No Rock		-	0	-	-	-	just water sample	Ambient	-		6.26e-05	0.0549	0.000934	0.621	5e-05	-0.0031	0.000395	0.000173	0.00161	0.0074	0.154	0.0234	0.0882	0.0009	1.31	0.000817	0.0397	-0.0027	0.0133	0.0582	0.000361	5.6e-06	0.005	0.000964
195	No Rock	323.15	150	35	-	50	-	Glass in Stainless Steel Vessel	H2	2 Weeks		-0.000857	0.0135	0.00127	0.729	-0.000581	0.0101	0.000667	0.000201	0.00151	0.0306	-0.00303	1.45	0.0936	0.000754	13700	0.00185	0.0082	0.00337	1.08	1.6	0.00566	-4.93e-05	0.00853	-7.35e-06
196	No Rock	323.15	Ambient	35	-	50	-	Centrifuge Tube	Ambient	2 Weeks		-0.000177	0.00824	0.00125	0.0814	-0.000548	0.0145	0.000472	-0.000281	0.000646	0.0239	-0.0214	1.35	0.0219	0.00033	14100	0.00024	0.000163	0.00495	1.12	0.0612	0.00553	-6.87e-05	0.00756	-5.23e-05
197	No Rock	323.15	150	0	-	50	-	Glass in Stainless Steel Vessel	H2	2 Weeks		-0.000935	0.000124	0.000295	0.716	-0.000372	0.00722	-0.000626	0.000951	0.000186	0.008	0.0218	0.258	0.103	0.000275	2.12	-0.000275	0.00187	-0.00237	0.0374	0.497	0.000215	2.34e-05	0.00507	-0.000211
198	No Rock	323.15	Ambient	0	-	50	-	Centrifuge Tube	Ambient	2 Weeks		-0.000929	0.0116	0.000501	0.322	-0.000637	0.0127	-0.000655	0.000327	0.00119	0.00502	-0.0227	0.255	0.0383	2.27e-05	1.98	0.000192	-0.00185	0.000916	0.195	0.0424	0.00121	5.33e-05	0.00436	-8.59e-05
199	No Rock	323.15	150	35	-	50	-	Glass in Stainless Steel Vessel	H2	1 Month		-0.000493	0.0306	0.00218	1.16	-7.41e-05	-0.0488	-0.00606	9.53e-05	0.00102	-0.000544	0.0401	2.22	0.149	0.000898	14400	0.00251	-0.00347	0.00657	1.1	4.11	0.00654	-0.000108	0.0082	-0.000128
200	No Rock	323.15	Ambient	35	-	50	-	Centrifuge Tube	Ambient	1 Month		-0.000212	0.0291	0.000477	0.103	-6.53e-05	-0.0445	-0.00605	0.00103	0.00187	-0.000336	0.0301	1.28	0.0117	0.000224	14400	0.00163	-0.00134	0.0059	1.06	0.197	0.00557	-9.88e-05	0.00454	-0.00015
201	No Rock	323.15	150	35	-	50	-	Glass in Stainless Steel Vessel	H2	2 Months		-0.000412	0.0744	0.0263	1.01	0.000361	-0.0452	-0.00473	0.000516	0.000895	-0.000416	0.0406	2.24	0.142	0.0117	13900	0.000826	0.00647	0.0081	1.03	2.39	0.00745	3.72e-06	0.00623	-0.000536
202	No Rock	323.15	Ambient	35	-	50	-	Centrifuge Tube	Ambient	2 Months		-0.000421	0.0293	0.000434	0.0153	0.000144	-0.0491	-0.00696	0.0014	0.00156	0.000322	0.0227	1.2	0.0144	0.000136	14500	0.00196	-0.00106	0.00551	1.03	0.24	0.00554	-0.000126	0.00334	-0.000193
203	No Rock	323.15	1500	35	-	50	-	Glass in Stainless Steel Vessel	H2	2 Weeks		-0.000335	0.0272	0.00257	1.95	0.000145	-0.0501	-0.00648	-0.000325	0.00148	-0.000337	0.032	1.59	0.232	0.000954	14000	0.000781	0.00564	0.00403	1.11	6.95	0.00775	-8.69e-05	0.00395	-0.000481
204	No Rock	323.15	1500	35	-	50	-	Glass in Stainless Steel Vessel	N2	2 Weeks		-0.000365	0.0186	0.00713	5.2	0.000193	-0.0464	-0.00675	0.00148	0.00155	-0.000395	0.0288	2.74	0.616	0.00406	13400	0.0119	0.0105	0.00434	1.01	20.5	0.00869	-9.77e-05	0.00242	-0.000549
205	No Rock	323.15	1750	35	-	50	-	Glass in Stainless Steel Vessel	H2	2 Weeks		-0.000269	0.0276	0.00823	6.84	5.04e-05	-0.0484	-0.00683	0.00103	0.00163	0.000609	0.0276	3.8	0.859	0.00222	13300	0.00147	0.0113	0.00393	1.04	30.3	0.0095	4.96e-05	0.00475	-0.000417
206	No Rock	323.15	1000	35	-	50	-	Glass in Stainless Steel Vessel	H2	2 Weeks		-0.00045	0.0228	0.00305	2.01	0.000159	-0.0491	-0.00645	-0.000299	0.00162	0.00107	0.0518	2.57	0.248	0.0144	13700	0.000983	0.0105	0.0061	0.959	8.16	0.00673	7e-05	0.00449	-0.000492
207	No Rock	323.15	3000	35	-	50	-	Glass in Stainless Steel Vessel	N2	2 Weeks		-0.000575	0.0359	0.00491	3.89	0.000156	-0.0432	-0.00613	0.000973	0.0013	0.00175	0.0285	2.87	0.475	0.00201	14300	0.0015	0.00739	0.011	0.974	16.3	0.00795	-1.42e-06	0.0044	-0.000362
208	No Rock	353.15	3000	35	-	50	-	Glass in Stainless Steel Vessel	H2	1 Month		-0.00609	2.8	0.0628	26.6	-0.00253	-0.0183	0.00866	0.00603	0.092	0.304	-0.855	21.1	0.123	-0.00131	132000	0.0103	0.421	0.0952	5.7	91.8	0.086	-0.00229	0.339	-0.00781
209	No Rock	353.15	3000	35	-	50	-	Glass in Stainless Steel Vessel	N2	1 Month		-0.00277	2.68	0.0608	26.5	-0.00613	-0.0276	0.0104	0.00192	0.0948	0.335	-0.901	22.7	0.0179	-0.00176	139000	0.0325	0.278	0.0573	9.16	79	0.1	-0.0033	0.000685	-0.00319
210	No Rock	353.15	-	35	-	50	-	Centrifuge Tube	Ambient	1 Month		-0.00375	2.45	0.00182	1.09	-0.00442	-0.024	0.0255	0.00189	0.0887	0.302	-0.927	13.6	0.155	-0.00167	138000	0.0201	0.23	0.0968	3.46	0.397	0.0657	-0.00281	-0.0024	-0.00411
211	No Rock	353.15	3000	250	-	50	-	Glass in Stainless Steel Vessel	H2	1 Month		-0.00608504	2.79566	0.0628031	26.5702	-0.000253336	-0.0183382	0.00866327	0.00603066	0.0920349	0.303653	-0.85547	21.0653	0.122877	-0.00130768	106311	0.0103274	0.421457	0.00951853	15.6962	91.8026	0.00859968	-0.000228595	0.339448	-0.00781399
212	No Rock	353.15	3000	250	-	50	-	Glass in Stainless Steel Vessel	N2	1 Month		-0.00276839	2.6752	0.0607687	26.4928	-0.00061349	-0.0276384	0.0104341	0.00191912	0.094756	0.334704	-0.900934	22.7406	0.0178809	-0.00176194	111865	0.0325239	0.278436	0.00573316	19.1589	79.0181	0.0100383	-0.000330072	0.000685455	-0.00319044
213	No Rock	353.15	Ambient	250	-	50	-	Centrifuge Tube	Ambient	1 Month		-0.0037504	2.45417	0.00181955	1.0946	-0.000441969	-0.0240408	0.025469	0.00189381	0.0886768	0.301914	-0.927404	13.6433	0.155345	-0.00166967	110711	0.0201362	0.229608	0.00967586	13.4631	0.396826	0.00657345	-0.000280547	-0.00240209	-0.00411281
Repeated experiments after this line
214	Sand NO 1	323.15	1500	35	<0.355	50	15	Glass in Stainless Steel Vessel	H2	2 Weeks		-0.000422	0.0347	0.791	52.7	4.11e-05	-0.0478	-0.00583	5.19e-05	0.00106	0.00244	0.0666	33.3	13	0.376	13800	0.00455	0.114	0.00917	2.63	11.3	0.165	-0.00022	0.00317	-0.000582
215	Sand NO 1	323.15	3000	35	<0.355	50	15	Glass in Stainless Steel Vessel	H2	2 Weeks		-0.000131	0.0185	0.761	54.7	-0.000159	-0.00102	0.00247	0.000882	0.00671	0.0927	-0.0542	26.9	9.43	0.228	10300	0.00294	0.107	0.00655	3.21	10.6	0.169	-0.000144	0.0175	-4.96e-05
216	Sand NO 2	323.15	1500	35	<0.355	50	15	Glass in Stainless Steel Vessel	H2	2 Weeks		-6.96e-05	0.0314	0.883	49.3	0.000769	-0.0441	-0.00597	-0.000722	0.000904	0.166	4.93	31.3	14.7	1.87	14200	0.00271	0.0146	0.00382	4.1	8.41	0.265	-0.000138	0.0161	-0.000354
217	Sand NO 3	323.15	1500	35	<0.355	50	15	Glass in Stainless Steel Vessel	H2	2 Months		-0.000269	0.0182	1.08	79.7	0.000305	-0.00468	-0.00112	0.000218	0.000248	0.0421	-0.115	32.6	0.119	0.000522	13800	0.00395	0.381	0.00695	5.37	92	0.211	-0.0003	0.0146	0.000104
218	Sand NO 3	323.15	1500	35	<0.355	50	15	Glass in Stainless Steel Vessel	N2	2 Months		0.000146	0.0107	1.02	79.9	0.00029	-0.005	-0.00351	0.000612	0.00131	0.0306	-0.171	34.2	0.244	0.000268	14200	0.00477	0.378	0.0148	5	84.8	0.219	-0.000224	0.00606	-9.65e-05
219	Sand NO 3	323.15	3000	35	<0.355	50	15	Glass in Stainless Steel Vessel	H2	2 Months		0.000134	0.0134	1.44	90.5	0.000139	-0.00591	-0.0011	6.16e-05	0.000108	0.0268	-0.172	37.3	0.162	0.000211	13900	0.00521	0.482	0.00981	6.21	101	0.245	-0.000285	0.00533	0.000195
220	Sand NO 3	323.15	3000	35	<0.355	50	15	Glass in Stainless Steel Vessel	N2	2 Months		-0.000216	0.0167	1.17	80.3	0.000529	-0.00561	-0.00234	-0.00039	0.00122	0.0311	-0.171	33.7	0.45	-0.000118	13500	0.00432	0.431	0.0122	6.17	77.5	0.244	-0.000309	0.0028	0.00016
221	Sand NO 3	323.15	1500	0	<0.355	50	15	Glass in Stainless Steel Vessel	H2	2 Months		-0.00024	0.0357	0.0225	2.73	0.000408	0.000296	-0.00122	-0.000424	0.00135	0.027	-0.143	1.8	0.37	0.0194	17.3	0.00114	0.143	-0.0036	2.45	12	0.0117	0.000181	0.000204	3.68e-05
222	Sand NO 3	323.15	1500	100	<0.355	50	15	Glass in Stainless Steel Vessel	H2	2 Months		3.52e-05	0.00907	2.2	70.3	0.00085	-0.00394	-0.00229	0.00162	-0.000513	0.0653	-0.164	54.2	0.236	0.00221	39000	0.00249	0.489	0.0139	8.57	61.2	0.23	-0.000286	0.00126	0.000193
223	Sand NO 3	323.15	Ambient	35	<0.355	50	15	Centrifuge Tube	Ambient	2 Months		0.000456	0.018	3.24	57.1	0.00207	-0.00648	-0.00273	0.00107	0.00269	0.0559	-0.171	29.2	7.98	0.321	13600	0.00693	0.0675	0.0186	4.73	6.99	0.255	-0.000324	0.00293	-0.000167
224	Sand NO 3	323.15	150	35	<0.355	50	5	Glass in Stainless Steel Vessel	H2	2 Weeks		-0.00101	0.0147	0.854	12.6	0.000294	0.0207	-0.00028	2.06e-05	0.0025	0.0215	-0.0251	9.22	1.89	0.296	13800	0.00168	0.00877	0.00503	2.41	3.43	0.0641	-8.99e-05	0.00616	-7.12e-05
225	Sand NO 3	323.15	150	35	<0.355	50	10	Glass in Stainless Steel Vessel	H2	2 Weeks		-0.000871	0.0141	1.55	23.2	0.000884	0.0225	1.44e-05	0.000335	0.00369	0.0222	-0.0274	13.5	3.66	0.58	13200	0.00527	0.0057	0.00709	3.48	3.71	0.116	-6.3e-05	0.00751	3.15e-05
226	Sand NO 3	323.15	150	35	<0.355	50	15	Glass in Stainless Steel Vessel	H2	2 Weeks		-0.0008	0.0181	2.04	30.1	0.00134	0.0244	0.000294	0.000115	0.00873	0.0334	-0.0238	18.8	4.85	0.906	13000	0.00891	0.00737	0.00236	4.31	3.84	0.147	-7.77e-05	0.00985	-0.000159
227	Sand NO 3	323.15	150	35	<0.355	50	20	Glass in Stainless Steel Vessel	H2	2 Weeks		-0.000677	0.0191	2.66	42.6	0.00135	0.0248	0.00135	-8.71e-05	0.0104	0.0251	-0.0236	21	6.86	1.12	13300	0.00815	0.00753	0.00525	5.73	4.18	0.207	-0.000137	0.0102	-9.27e-05
228	Sand NO 3	323.15	Ambient	35	<0.355	50	5	Centrifuge Tube	Ambient	2 Weeks		-0.000489	0.0221	0.813	10.2	0.000487	0.0359	-0.000314	0.000514	0.00205	0.0229	-0.0269	8.2	1.66	0.214	13700	0.00219	0.00199	0.00499	2.24	1.7	0.0543	-0.000102	0.00567	3.4e-05
229	Sand NO 3	323.15	Ambient	35	<0.355	50	10	Centrifuge Tube	Ambient	2 Weeks		-0.00031	0.0173	1.42	23.7	0.000864	0.0416	-0.000214	0.000807	0.00176	0.0409	-0.0258	13.3	3.85	0.423	13500	0.00522	0.00954	0.00608	3.74	2.39	0.114	-8.73e-05	0.00525	-0.000139
230	Sand NO 3	323.15	Ambient	35	<0.355	50	15	Centrifuge Tube	Ambient	2 Weeks		-0.000672	0.0175	1.48	36.4	0.00158	0.0266	-0.000328	0.000455	0.00244	0.0312	-0.0268	18.2	5.93	0.759	13600	0.00788	0.0106	0.0054	5.04	2.81	0.17	-0.000117	0.00891	-6.26e-05
231	Sand NO 3	323.15	Ambient	35	<0.355	50	20	Centrifuge Tube	Ambient	2 Weeks		2.18e-05	0.0201	1.35	45.3	0.00151	0.0246	-0.000413	0.000523	0.00193	0.0328	-0.0247	23.3	7.07	0.502	14200	0.00569	0.0142	0.00622	5.8	2.94	0.206	-8.81e-05	0.00637	3.5e-05
232	Sand NO 3	323.15	150	35	<0.355	50	15	Glass in Stainless Steel Vessel	H2	2 Months		-0.000505	0.0591	2.44	40.1	0.000538	-0.0442	-0.00579	-0.00102	0.00132	0.00315	0.0406	18.5	6.36	1.01	13800	0.00221	0.0307	0.00453	4.13	9.31	0.187	-0.000149	0.0027	-0.00074
233	Sand NO 3	323.15	150	100	<0.355	50	15	Glass in Stainless Steel Vessel	H2	2 Months		-0.000395	0.0351	1.96	30	0.000289	-0.0457	-0.00374	-0.000556	0.00104	0.0011	0.0721	28.9	3.92	0.2	38600	0.00123	0.318	0.00899	5.02	15.5	0.141	-2.12e-06	0.00313	-0.000573
234	Sand NO 3	323.15	150	0	<0.355	50	15	Glass in Stainless Steel Vessel	H2	2 Months		-0.000771	0.0234	0.124	6.86	-6.94e-06	-0.0445	-0.00597	-0.00192	0.000202	0.00149	0.0127	3.45	1.45	0.366	81.1	0.000492	0.00193	-0.000361	2.61	7.71	0.035	-0.000125	0.00568	-0.000481
235	Sand NO 3	323.15	Ambient	35	<0.355	50	15	Centrifuge Tube	Ambient	2 Months		-0.000293	0.0294	2.5	33.9	0.00214	-0.0446	-0.00581	0.000401	0.000892	0.00312	0.035	16.3	5.61	1.11	13100	0.00604	0.000546	0.0033	3.57	4.16	0.178	-0.00015	0.00779	-0.000513
236	Sand NO 3	323.15	Ambient	100	<0.355	50	15	Centrifuge Tube	Ambient	2 Months		7.02e-05	0.0232	2.75	27.6	0.00316	-0.0472	-0.00323	-9.68e-05	0.000746	0.00309	0.0646	29.6	4.47	1.08	39800	0.00599	0.00223	0.00591	5.26	3.35	0.163	-0.00015	0.0312	-0.000454
237	Sand NO 3	323.15	Ambient	0	<0.355	50	15	Centrifuge Tube	Ambient	2 Months		-0.000804	0.036	0.0333	2.34	1.43e-05	-0.0409	-0.00278	-0.00036	8.9e-05	0.00463	0.00269	1.47	0.478	0.0552	3.42	-0.000973	0.00564	0.00118	2.67	7.3	0.0124	-4.66e-05	0.00226	-0.000625
238	Sand NO 3	323.15	1500	35	<0.355	50	15	Glass in Stainless Steel Vessel	H2	2 Weeks		-0.000405	0.0303	0.00253	31.7	0.000109	-0.0498	-0.00654	0.00316	0.00397	0.00099	0.0761	1.51	0.213	0.00458	14000	0.000889	-0.000965	0.0011	0.941	6.37	0.00751	-0.00011	0.0037	-0.000473
239	Sand NO 4	323.15	1500	35	<0.355	50	15	Glass in Stainless Steel Vessel	H2	2 Months		-1.94e-05	0.0178	3.7	58.4	0.000244	-0.00654	-0.00275	0.000614	0.000109	0.0289	-0.151	45.7	0.119	0.00055	13400	0.00411	0.0598	0.00451	7.01	111	0.175	-0.000343	0.00874	-6.19e-05
240	Sand NO 4	323.15	1500	35	<0.355	50	15	Glass in Stainless Steel Vessel	N2	2 Months		-0.000489	0.0192	4.78	58.3	0.000384	-0.00302	-0.0028	-0.000875	0.00709	0.0371	-0.172	54.3	0.967	0.000177	13300	0.00462	0.0869	0.0214	14.4	128	0.326	-0.000334	0.00708	-3.49e-06
241	Sand NO 4	323.15	3000	35	<0.355	50	15	Glass in Stainless Steel Vessel	H2	2 Months		0.000144	0.0155	3.8	52.4	0.00024	-0.00503	-0.00198	-0.000149	0.000325	0.0414	-0.174	41	0.115	0.000553	13800	0.00578	0.0676	0.0096	6.46	99.8	0.168	-0.000215	0.00445	7.9e-05
242	Sand NO 4	323.15	3000	35	<0.355	50	15	Glass in Stainless Steel Vessel	N2	2 Months		4.95e-05	0.00844	4.12	52.8	0.000262	-0.0063	4.43e-05	-0.000738	0.0016	0.0266	-0.175	49.2	0.281	0.000261	14200	0.00636	0.0779	0.00562	7.76	100	0.202	-0.000283	0.00584	-7.77e-05
243	Sand NO 4	323.15	1500	100	<0.355	50	15	Glass in Stainless Steel Vessel	H2	2 Months		0.000567	0.0118	5.46	44.3	0.000676	-0.00304	-0.000228	0.0014	-0.00042	0.0704	-0.184	74.2	0.125	0.00027	38100	0.00444	0.112	0.0168	10	83.2	0.202	-0.000284	0.00751	9.03e-05
244	Sand NO 4	323.15	Ambient	35	<0.355	50	15	Centrifuge Tube	Ambient	2 Months		0.000391	0.0547	4.1	66.1	0.000258	-0.00554	-0.00433	0.00124	0.0105	0.035	-0.169	43.4	2.76	0.00606	13400	0.00584	0.0707	0.0147	6.42	6.18	0.172	-0.000346	-9.28e-05	-3.29e-06
245	No Rock	323.15	1500	35	-	50	-	Glass in Stainless Steel Vessel	H2	2 Months		0.000217	0.0169	0.0603	38	0.000359	-0.0058	-0.00421	-0.000673	5.69e-05	0.0322	-0.167	13.7	0.828	-0.000109	13600	0.00349	0.0868	0.0157	2.63	115	0.0394	-0.000343	0.00475	0.000301
246	No Rock	323.15	1500	35	-	50	-	Glass in Stainless Steel Vessel	N2	2 Months		-9.22e-05	0.0163	0.0551	38.8	8.74e-06	-0.00342	-0.00227	-0.00146	0.000969	0.0328	-0.173	14.5	4.22	-1.73e-05	13200	0.00287	0.0899	0.0126	2.38	111	0.0329	-0.000362	0.00535	4.27e-05
247	No Rock	323.15	3000	35	-	50	-	Glass in Stainless Steel Vessel	H2	2 Months		0.00037	0.015	0.0526	40.3	0.000573	-0.00694	-0.00153	-0.000183	0.000805	0.0378	-0.218	13.4	1.5	-0.000187	13600	0.00512	0.115	0.013	2.62	117	0.0337	-0.00038	0.00481	-0.00014
248	No Rock	323.15	1500	100	-	50	-	Glass in Stainless Steel Vessel	H2	2 Months		0.000425	0.00711	0.0242	16.9	0.00011	-0.00452	-0.00396	0.000189	-0.00109	0.0882	-0.179	15.9	2.01	0.000312	40600	0.00586	0.141	0.0186	4.72	59.3	0.0322	-0.000318	0.00474	0.000188
249	No Rock	323.15	Ambient	35	-	50	-	Centrifuge Tube	Ambient	2 Months		0.000274	0.0154	0.000102	0.0629	-0.000117	-0.00572	-0.000708	0.000253	0.00204	0.0248	-0.179	1.66	0.0111	0.000301	13400	0.0121	0.0611	0.00644	1.34	0.0901	0.00623	-0.000254	0.00324	-9.9e-05
250	No Rock	323.15	150	35	-	50	-	Glass in Stainless Steel Vessel	H2	2 Weeks		-0.000865	0.0222	0.00138	0.49	-0.000359	0.0203	-0.000442	0.000636	0.00201	0.0293	-0.0261	1.65	0.0696	0.000822	14000	0.00171	0.0083	0.00489	1.2	1.76	0.00565	-6.86e-05	0.00659	6.53e-05
251	No Rock	323.15	Ambient	35	-	50	-	Centrifuge Tube	Ambient	2 Weeks		-0.000159	0.0151	0.000299	0.0819	-0.000341	0.0196	-0.000405	0.000166	0.00157	0.0224	-0.0283	1.45	0.0207	0.000267	13700	0.00165	0.00676	0.00628	1.21	0.0584	0.00549	-5.43e-05	0.00602	-3.02e-06
252	No Rock	323.15	150	35	-	50	-	Glass in Stainless Steel Vessel	H2	2 Months		-0.000555	0.0715	0.0014	0.634	0.00038	-0.0492	-0.00705	-0.00014	0.000778	0.00123	0.0372	1.97	0.0822	0.000736	13600	0.00115	0.00669	0.00416	0.941	2.26	0.00578	-5.69e-05	0.0042	-0.000544
253	No Rock	323.15	Ambient	35	-	50	-	Centrifuge Tube	Ambient	2 Months		-0.000403	0.0395	0.00556	0.0358	-3.72e-05	-0.047	-0.00566	-0.000577	0.00117	0.00115	0.0223	1.22	0.0123	0.000849	14000	0.000537	-0.00377	0.00398	0.911	0.245	0.00559	-9.84e-05	0.00306	-0.000514
